# Supplementary material for: Histone tail analysis reveals H3K36me2 and H4K16ac as epigenetic signatures of diffuse intrinsic pontine glioma
Source: J Exp Clin Cancer Res. 2020 Nov 25;39:261. doi: 10.1186/s13046-020-01773-x (PMC7687710; doi:10.1186/s13046-020-01773-x)
Supplement: Supplementary file 1 — Additional file 1: S1. Table of monitored peptide transitions. [file 13046_2020_1773_MOESM1_ESM.xlsx]

## Sheet: Sheet1
Peptide	Q1 (m/z)	Q3 (m/z)
T[+56.0]K[+28.0]QTAR	394.735	175.119
		475.262
		543.314
		614.351
T[+56.0]K[+42.0]QTAR	401.743	175.119
		456.282
		557.329
		628.366
K[+84.1]STGGK[+42.0]APR	514.298	213.16
		685.388
		815.437
K[+98.1]STGGK[+42.0]APR	521.306	529.298
		570.336
		815.437
K[+84.1]SAGAAK[+56.0]R	464.782	558.336
		629.373
		716.405
K[+98.1]SAGAAK[+56.0]R	471.79	558.336
		629.373
		716.405
T[+56.0]K[+42.0]QTAR	401.725	246.156
		347.204
		475.262
K[+98.1]STGGK[+56.0]APR	528.314	641.373
		784.456
		829.453
G[+56.0]K[+42.0]QGGK[+42.0]AR	471.262	473.283
		530.305
		658.363
K[+84.1]STGGK[+56.0]APR	521.306	213.16
		641.373
		829.453
T[+56.0]K[+56.0]QTAR	408.732	246.156
		347.204
		475.262
G[+56.0]K[+42.0]QGGK[+56.0]AR	478.27	487.299
		544.32
		672.379
G[+56.0]K[+56.0]QGGK[+42.0]AR	478.27	473.283
		530.305
		658.363
K[+84.1]VLR	300.216	175.119
		213.16
		387.271
K[+98.1]VLR	307.223	175.119
		387.271
		439.328
G[+56.0]K[+56.0]QGGK[+56.0]AR	485.277	487.299
		544.32
		672.379
K[+98.0]STGGK[+42.0]APR	521.288	227.139
		728.405
		815.437
K[+84.1]SAPATGGVK[+28.0]K[+56.0]PHR	534.654	616.367
		695.402
K[+98.1]SAPATGGVK[+28.0]K[+56.0]PHR	539.326	616.367
		768.425
K[+84.1]SAPATGGVK[+42.0]K[+56.0]PHR	539.326	623.375
		702.41
K[+84.1]SAPA[+16.0]TGGVK[+28.0]K[+56.0]PHR	539.986	624.365
		703.399
K[+98.1]SAPATGGVK[+42.0]K[+56.0]PHR	543.998	623.375
		702.41
K[+84.1]SAPA[+16.0]TGGVK[+42.0]K[+56.0]PHR	544.646	631.354
		710.389
		976.569
K[+98.1]SAPA[+16.0]TGGVK[+28.0]K[+56.0]PHR	544.658	624.365
		784.42
K[+84.1]SAPA[+16.0]TGGVK[+42.0]K[+56.0]PHR	544.658	631.372
		710.407
K[+98.0]SAPA[+16.0]TGGVK[+42.0]K[+56.0]PHR	549.318	631.372
		710.407
		976.605
K[+98.1]SAPA[+16.0]TGGVK[+42.0]K[+56.0]PHR	549.33	631.372
		710.407
K[+98.0]SAPATGGVK[+42.0]K[+56.0]PHR	815.457	623.357
		976.569
		1245.71
K[+98.0]SAPA[+16.0]TGGVK[+42.0]K[+56.0]PHR	823.455	631.354
		976.569
		1261.7
K[+98.0]SAPA[+16.0]TGGVK[+28.0]K[+56.0]PHR	544.646	624.365
		703.399
		962.589
A[+56.0]K[+42.0]AK[+56.0]SR	407.743	298.176
		446.272
		517.309
T[+56.0]K[+56.0]Q[+14.0]TAR	415.74	246.156
		347.204
		489.278
T[+56.0]K[+70.0]QTAR	415.74	246.156
		347.204
		475.262
K[+112.1]STGGK[+42.0]APR	528.296	241.155
		627.357
		815.437
K[+98.0]STGGK[+56.0]APR	528.296	227.139
		641.373
		829.453
K[+98.0]GNYAER	468.233	538.262
		652.305
		709.326
K[+84.1]SAPATGGVK[+56.0]K[+56.0]PHR	543.986	754.409
		777.473
K[+98.1]SAPATGGVK[+56.0]K[+56.0]PHR	548.658	768.425
		777.473
K[+84.1]SAPA[+16.0]TGGVK[+56.0]K[+56.0]PHR	549.318	770.404
		777.473
K[+98.1]SAPA[+16.0]TGGVK[+56.0]K[+56.0]PHR	553.99	777.473
		784.42
A[+56.0]K[+56.0]AK[+56.0]SR	414.751	312.192
		446.272
		517.309
A[+56.0]K[+42.0]AK[+56.0]TR	414.751	298.176
		460.288
		531.325
K[+112.1]STGGK[+56.0]APR	535.304	241.155
		742.421
		829.453
K[+98.0]SAPATGGVK[+28.0]K[+56.0]PHR	539.314	616.367
		695.402
		962.589
K[+112.1]SAPATGGVK[+42.0]K[+56.0]PHR	548.658	623.375
		702.41
A[+56.0]K[+56.0]AK[+56.0]TR	421.758	312.192
		460.288
		531.325
K[+112.1]SAGAAK[+56.0]R	478.78	558.336
		629.373
		716.405
K[+112.1]SAPATGGVK[+28.0]K[+56.0]PHR	543.986	616.367
		695.402
K[+112.1]SAPA[+16.0]TGGVK[+28.0]K[+56.0]PHR	549.318	624.365
		703.399
K[+112.1]SAPA[+16.0]TGGVK[+42.0]K[+56.0]PHR	553.99	631.372
		710.407
K[+84.1]SAPA[+16.0]TGGVK[+70.0]K[+56.0]PHR	553.99	770.404
		791.489
Y[+56.0]R[+28.0]PGTVALR	558.83	404.229
		713.43
		829.457
K[+98.0]SAPATGGVK[+56.0]K[+56.0]PHR	822.465	630.365
		990.584
		1259.72
K[+112.1]GNYAER	475.241	538.262
		652.305
		709.326
K[+84.1]SAPATGGVK[+70.0]K[+56.0]PHR	548.658	754.409
		791.489
K[+98.1]SAPATGGVK[+70.0]K[+56.0]PHR	553.33	768.425
		791.489
K[+98.1]SAPA[+16.0]TGGVK[+70.0]K[+56.0]PHR	558.661	784.42
		791.489
K[+126.1]STGGK[+42.0]APR	535.304	255.17
		627.357
		815.437
K[+126.1]SAGAAK[+56.0]R	485.788	558.336
		629.373
		716.405
K[+126.1]SAPATGGVK[+28.0]K[+56.0]PHR	548.658	616.367
		695.402
K[+126.1]SAPATGGVK[+42.0]K[+56.0]PHR	553.33	623.375
		702.41
K[+126.1]SAPA[+16.0]TGGVK[+28.0]K[+56.0]PHR	553.99	624.365
		703.399
K[+126.1]SAPA[+16.0]TGGVK[+42.0]K[+56.0]PHR	558.661	631.372
		710.407
K[+126.1]STGGK[+56.0]APR	542.311	255.17
		641.373
		829.453
G[+56.0]K[+42.0]GGK[+42.0]GLGK[+42.0]GGAK[+42.0]R	747.923	530.305
		606.346
		757.432
K[+112.1]SAPATGGVK[+56.0]K[+56.0]PHR	829.473	630.365
		1259.72
K[+98.0]SAPATGGVK[+70.0]K[+56.0]PHR	829.473	637.372
		1004.6
		1273.74
K[+112.1]SAPA[+16.0]TGGVK[+42.0]K[+56.0]PHR	830.462	631.354
		976.569
		1261.7
K[+98.0]SAPA[+16.0]TGGVK[+56.0]K[+56.0]PHR	830.462	638.362
		990.584
		1275.72
K[+112.1]SAPA[+16.0]TGGVK[+56.0]K[+56.0]PHR	837.47	638.362
		1275.72
G[+56.0]K[+56.0]GGK[+42.0]GLGK[+42.0]GGAK[+42.0]R	754.931	530.305
		606.346
		757.432
G[+56.0]K[+42.0]GGK[+42.0]GLGK[+42.0]GGAK[+56.0]R	754.931	544.32
		613.354
		771.447
Y[+56.0]RPGTVALR	544.814	376.198
		713.43
		801.425
K[+98.0]VLR	613.403	175.119
		227.139
		326.207
K[+112.1]SAPA[+16.0]TGGVK[+70.0]K[+56.0]PHR	844.478	645.37
		1289.73
G[+56.0]K[+56.0]GGK[+42.0]GLGK[+56.0]GGAK[+42.0]R	761.939	530.305
		771.447
G[+56.0]K[+56.0]GGK[+56.0]GLGK[+42.0]GGAK[+42.0]R	761.939	613.354
		757.432
G[+56.0]K[+42.0]GGK[+42.0]GLGK[+56.0]GGAK[+56.0]R	761.939	544.32
		620.362
		785.463
K[+112.1]VLR	627.419	241.155
		340.223
		387.271
G[+56.0]K[+42.0]GGK[+56.0]GLGK[+56.0]GGAK[+56.0]R	768.946	544.32
		627.37
		785.463
P[+56.0]GTVALR	769.457	175.119
		359.24
		411.224
K[+126.1]SAPATGGVK[+56.0]K[+56.0]PHR	836.481	630.365
		1259.72
K[+112.1]SAPATGGVK[+70.0]K[+56.0]PHR	836.481	637.372
		1273.74
K[+126.1]SAPA[+16.0]TGGVK[+42.0]K[+56.0]PHR	837.47	631.354
		976.569
		1261.7
K[+98.0]SAPA[+16.0]TGGVK[+70.0]K[+56.0]PHR	837.47	645.37
		1004.6
		1289.73
K[+126.1]SAPA[+16.0]TGGVK[+56.0]K[+56.0]PHR	844.478	638.362
		1275.72
G[+56.0]K[+56.0]GGK[+56.0]GLGK[+56.0]GGAK[+42.0]R	768.946	530.305
		620.362
		771.447
Y[+56.0]R[+28.0]PGTVALR[+28.0]EIR	771.959	175.119
		570.348
		601.378
		785.499
K[+126.1]SAPATGGVK[+70.0]K[+56.0]PHR	843.488	637.372
		1273.74
K[+126.1]SAPA[+16.0]TGGVK[+70.0]K[+56.0]PHR	851.486	645.37
		1289.73
G[+56.0]K[+56.0]GGK[+56.0]GLGK[+56.0]GGAK[+56.0]R	775.954	544.32
		627.37
		785.463
K[+98.0]QLATK[+42.0]AAR	563.833	588.346
		659.384
		772.468
K[+126.1]VLR	321.221	175.119
		255.17
		387.271
K[+112.1]QLATK[+42.0]AAR	570.84	588.346
		659.384
		772.468
K[+98.1]QLATK[+56.0]AAR	570.859	602.362
		673.399
		786.483
K[+112.1]QLATK[+56.0]AAR	577.848	602.362
		673.399
		786.483
E[+56.0]IAQDFK[+42.0]TDLR	717.385	288.203
		411.248
		1146.57
Y[+56.0]RPGTVALR[+28.0]EIR	757.944	175.119
		570.348
		601.378
		785.499
K[+112.1]LPFQR	450.769	354.239
		547.299
		660.383
K[+112.1]QLATK[+70.0]AAR	584.856	616.378
		687.415
		800.499
E[+56.0]IAQDFK[+28.0]TDLR	710.378	288.203
		404.24
		1132.55
K[+126.1]QLATK[+56.0]AAR	584.856	255.17
		673.399
		786.483
K[+112.1]Q[+14.0]LATK[+56.0]AAR	584.856	673.399
		786.483
Y[+56.0]QK[+56.0]STELLIR	681.885	744.461
		831.493
		1015.62
Y[+56.0]QK[+42.0]STELLIR	674.877	514.371
		744.461
		831.493
Y[+56.0]QK[+70.0]STELLIR	688.893	401.287
		514.371
		1029.63
Y[+56.0]Q[+14.0]K[+56.0]STELLIR	688.893	401.287
		514.371
		1015.62
V[+56.0]TIMPK[+42.0]DIQLAR	741.921	487.299
		600.383
		715.41
E[+56.0]IAQDFK[+42.0]TDLR	717.367	288.203
		403.23
		504.278
V[+56.0]TIMPK[+56.0]DIQLAR	748.929	501.274
		996.584
		1127.62
E[+56.0]IAQDFK[+56.0]TDLR	724.375	288.203
		370.197
		835.467
E[+56.0]IAQDFK[+70.0]TDLR	731.383	288.203
		299.16
		849.483
MSAPSTGGVK[+56.0]K[+56.0]PHR	810.93	1275.72
		990.584
		638.362
MSAPSTGGVK[+70.0]K[+56.0]PHR	817.938	1289.73
		1004.6
		645.37
MSAPSTGGVK[+28.0]K[+56.0]PHR	531.624	962.59
		703.4
		624.365
MSAPSTGGVK[+42.0]K[+56.0]PHR	536.296	745.319
		710.407
		631.372
MSAPSTGGVK[+56.0]K[+56.0]PHR	536.296	745.319
		710.407
		631.372
