# Supplementary material for: Histone tail analysis reveals H3K36me2 and H4K16ac as epigenetic signatures of diffuse intrinsic pontine glioma
Source: J Exp Clin Cancer Res. 2020 Nov 25;39:261. doi: 10.1186/s13046-020-01773-x (PMC7687710; doi:10.1186/s13046-020-01773-x)
Supplement: Supplementary file 3 — Additional file 3: S3. Table of results from targeted histone tail mass spectroscopy (Microsoft Excel format). Statistically significant differences in histone acetylation and methylation are observed in glioma cell lines by H3.3K27M mutation status (Independent-sample t test, two-tailed). [file 13046_2020_1773_MOESM3_ESM.xlsx]

## Sheet: Sheet1
SN	Marker	Sig. (2-tailed)			KNS42	SF9427	NHA	U87	mean_WT		SF7761	SF8628	DIPG007	mean_Mu	Fold_Mu/WT
1	H1.4: K25UN	0.776166			93.3584	92.4426	97.708	98.103	95.403		93.1578	93.1489	97.9378	94.7482	0.993136
2	H1.4: K25ME1	0.780244			6.57082	7.33711	2.19249	1.71365	4.45352		6.74022	6.49588	2.02155	5.08588	1.14199
3	H1.4: K25ME2	0.836973			0.0312725	0.0873789	0.0155637	0.0386393	0.0432136		0.0313848	0.0684274	0.0151462	0.0383195	0.886746
4	H1.4: K25ME3	0.747535			0.0268854	0.121336	0.0105347	0.0235062	0.0455656		0.0442296	0.131696	0.00514283	0.0603562	1.3246
5	H1.4: K25AC	0.804897			0.0125683	0.0115439	0.0734439	0.121189	0.0546862		0.0264081	0.155071	0.0203166	0.0672653	1.23002
6	H2A1: K13UN	0.796304			99.9819	99.9789	99.9781	99.9879	99.9817		99.9755	99.9814	99.9923	99.983	1.00001
7	H2A1: K13AC	0.796304			0.0181307	0.0210941	0.0218618	0.0121212	0.0183019		0.0245442	0.0186389	0.00773696	0.0169734	0.927407
8	H2A1: K15UN	0.642225			99.9028	99.9651	99.9844	99.9716	99.956		99.9455	99.964	99.9949	99.9682	1.00012
9	H2A1: K15AC	0.642225			0.0971513	0.0348651	0.0156032	0.0284468	0.0440166		0.0544569	0.0359678	0.00512406	0.0318496	0.723581
10	H2A3: K13UN	0.546174			99.9879	99.9828	99.9672	99.9682	99.9765		99.9814	99.9755	99.9856	99.9808	1.00004
11	H2A3: K13AC	0.546174			0.0120801	0.0172278	0.0328246	0.0318015	0.0234835		0.0185866	0.0245465	0.0144415	0.0191915	0.817235
12	H2A3: K15UN	0.416678			99.9819	99.9488	98.6555	99.9642	99.6376		99.9768	99.9802	99.9844	99.9805	1.00344
13	H2A3: K15AC	0.416678			0.0180837	0.051211	1.34448	0.0357816	0.362389		0.0231656	0.019814	0.0155576	0.0195124	0.0538439
14	H2A: K36UN	0.239954			99.9871	99.9707	99.9251	99.9703	99.9633		99.9881	99.9807	99.9844	99.9844	1.00021
15	H2A: K36AC	0.239954			0.0128949	0.0293181	0.074911	0.0297466	0.0367176		0.0118663	0.0192544	0.0155822	0.0155676	0.423982
16	H2A: K5UN	0.587384			95.8214	94.4609	91.1634	95.5537	94.2498		94.6571	92.0053	93.6164	93.4263	0.991262
17	H2A: K5AC	0.587384			4.17863	5.53911	8.83664	4.44631	5.75017		5.34286	7.99465	6.38361	6.57371	1.14322
18	H2A: K9UN	0.162534			99.4319	99.368	99.6403	99.1222	99.3906		98.9477	99.259	99.2246	99.1438	0.997516
19	H2A: K9AC	0.162534			0.568089	0.632042	0.359657	0.877767	0.609389		1.05234	0.740953	0.775438	0.856244	1.40509
20	H3.1: K27UN	0.00217216			11.4633	20.6232	17.7113	19.8429	17.4102		76.9067	47.0134	60.7863	61.5688	3.53637
21	H3.1: K27ME1	0.337655			28.9659	30.542	26.0093	34.4678	29.9962		16.8216	34.4618	23.5037	24.929	0.831072
22	H3.1: K27ME2	0.00014687			36.6576	36.0689	35.0813	34.6556	35.6158		3.80308	12.5191	12.6908	9.67101	0.271537
23	H3.1: K27ME3	0.0106999			22.5162	11.3462	19.7239	9.99898	15.8963		0.526083	2.21284	1.31897	1.35263	0.0850906
24	H3.1: K27AC	0.0760163			0.396989	1.41976	1.4742	1.03469	1.08141		1.9425	3.79283	1.70028	2.47853	2.29195
25	H3.1: K36UN	0.063846			38.4327	36.3123	41.033	30.1834	36.4903		20.748	15.0265	34.3764	23.3837	0.640818
26	H3.1: K36ME1	0.00250922			18.3619	16.5008	14.6305	19.8586	17.3379		9.73981	8.7099	10.1939	9.54788	0.550693
27	H3.1: K36ME2	0.0451686			33.5745	29.5126	27.6054	33.6772	31.0924		46.7357	52.7203	33.7549	44.4036	1.42812
28	H3.1: K36ME3	0.0162189			9.25772	17.2383	15.9994	15.4394	14.4837		22.532	23.2375	20.9768	22.2488	1.53612
29	H3.1: K36AC	0.362294			0.373151	0.43602	0.731706	0.841451	0.595582		0.24453	0.305793	0.697967	0.416097	0.698639
30	H3.3: K27UN	0.00196271			20.794	30.9701	25.0831	29.173	26.5051		52.1756	42.7544	47.0742	47.3348	1.78588
31	H3.3: K27ME1	0.0554144			34.366	38.2353	27.8093	22.0644	30.6188		9.77271	26.0342	2.95138	12.9194	0.421945
32	H3.3: K27ME2	0.00884487			34.5332	22.9643	35.1301	41.0346	33.4156		1.08175	3.75858	17.7688	7.53637	0.225535
33	H3.3: K27ME3	0.00659004			7.91221	4.36689	6.26661	3.8998	5.61138		0.292606	1.15249	0.473505	0.639533	0.113971
34	H3.3: K27AC	0.28009			2.30347	3.37319	4.69504	3.50406	3.46894		1.29754	4.07129	1.65827	2.34237	0.675239
35	H3.3: K27M	0.00028314			0.0910645	0.0902316	1.01576	0.32408	0.380283		35.3798	22.229	30.0738	29.2275	76.8574
36	H3.3: K36UN	0.045498			26.8125	17.3747	21.1828	13.5704	19.7351		9.02257	5.34149	13.7461	9.37005	0.474791
37	H3.3: K36ME1	0.0150092			14.3965	9.88205	8.73803	10.7358	10.9381		5.32851	4.20761	6.44144	5.32585	0.486909
38	H3.3: K36ME2	0.107813			47.9934	50.0529	48.4181	51.2904	49.4387		60.8643	72.4459	48.8568	60.7223	1.22823
39	H3.3: K36ME3	0.278005			7.60803	11.5211	13.1244	11.1347	10.847		6.39596	9.91218	10.031	8.77972	0.809411
40	H3.3: K36AC	0.166118			3.1896	11.1693	8.53669	13.2688	9.04108		18.3887	8.09287	20.9246	15.802	1.74781
41	H3: K122UN	0.312891			99.9947	99.9889	99.8553	99.9542	99.9483		99.992	99.9898	99.9915	99.9911	1.00043
42	H3: K122AC	0.312891			0.00534403	0.0110984	0.14472	0.0457519	0.0517286		0.00802934	0.0101551	0.00853888	0.00890777	0.172202
43	H3: K9UN	0.418765			21.8396	27.6707	28.7358	29.0499	26.824		23.661	28.1151	22.0782	24.6181	0.917764
44	H3: K9ME1	0.787541			28.1415	25.5845	22.6407	19.5537	23.9801		24.7317	28.2849	21.2867	24.7678	1.03285
45	H3: K9ME2	0.949361			43.0645	40.7934	42.94	43.1362	42.4835		43.5484	34.958	48.2773	42.2612	0.994768
46	H3: K9ME3	0.108637			4.31517	3.81941	4.19113	6.39782	4.68088		5.72628	5.75783	7.68076	6.38829	1.36476
47	H3: K9AC	0.918785			2.6392	2.13198	1.49249	1.86238	2.03151		2.33256	2.88422	0.677054	1.96461	0.967068
48	H3: K14UN	0.520496			72.6025	58.9269	72.1557	55.0086	64.6734		63.2829	61.1872	58.1709	60.8803	0.94135
49	H3: K14AC	0.520496			27.3975	41.0731	27.8443	44.9914	35.3266		36.7171	38.8128	41.8291	39.1197	1.10737
50	H3: K18UN	0.837914			96.8486	94.1126	89.5429	94.0762	93.6451		94.4123	91.374	93.8851	93.2238	0.995501
51	H3: K18ME1	0.580715			0.196937	0.217452	0.309687	0.256111	0.245047		0.261817	0.280738	0.246555	0.263037	1.07341
52	H3: K18AC	0.842486			2.95442	5.66997	10.1475	5.66766	6.10988		5.32591	8.34531	5.86831	6.51318	1.06601
53	H3: K23UN	0.824126			79.0586	69.6976	75.6503	59.1634	70.8925		75.0197	70.9258	70.4566	72.1341	1.01751
54	H3: K23ME1	0.396462			0.0521029	0.0566977	0.0325569	0.0573568	0.0496786		0.0743556	0.0765895	0.0349411	0.0619621	1.24726
55	H3: K23AC	0.822355			20.8893	30.2457	24.3172	40.7792	29.0578		24.9059	28.9976	29.5084	27.804	0.956849
56	H3: Q19UN	0.311711			99.3915	99.3904	99.6246	99.7128	99.5298		99.3009	99.4006	99.516	99.4058	0.998754
57	H3: Q19ME1	0.311711			0.608498	0.609564	0.375375	0.287202	0.47016		0.699105	0.599411	0.484043	0.594186	1.2638
58	H3: K56UN	0.501535			99.9149	99.9541	99.9139	99.8198	99.9007		99.9154	99.9087	99.9559	99.9267	1.00026
59	H3: K56ME1	0.682262			0.0584483	0.0218265	0.0498143	0.146831	0.0692301		0.060759	0.0745433	0.0281245	0.0544756	0.786878
60	H3: K56AC	0.0360805			0.0266091	0.0240981	0.036276	0.0333741	0.0300893		0.0238016	0.0167125	0.0159462	0.0188201	0.625475
61	H3: Q55UN	0.900932			99.4479	99.3851	99.4954	99.5752	99.4759		99.573	99.4008	99.4786	99.4842	1.00008
62	H3: Q55ME1	0.900932			0.552064	0.61494	0.50463	0.424777	0.524103		0.426957	0.599178	0.521379	0.515838	0.98423
63	H3: K64UN	0.416469			99.9865	99.9832	99.9714	99.977	99.9795		99.9841	99.9846	99.9807	99.9831	1.00004
64	H3: K64AC	0.416469			0.0135466	0.0167634	0.0285635	0.0230367	0.0204775		0.0158555	0.0154363	0.0193004	0.016864	0.823538
65	H3: K79UN	0.20154			57.2861	58.5343	70.4218	60.0726	61.5787		71.3524	63.8636	67.1093	67.4417	1.09521
66	H3: K79ME1	0.588462			28.1162	20.7288	14.2651	24.7647	21.9687		20.7134	25.8635	25.9329	24.1699	1.1002
67	H3: K79ME2	0.00911801			14.521	20.642	14.7922	15.0663	16.2554		7.8863	10.2138	6.90575	8.3353	0.512772
68	H3: K79ME3	0.299836			0.0618078	0.0736165	0.325858	0.0732185	0.133625		0.0382015	0.0537143	0.0454161	0.0457773	0.34258
69	H3: K79AC	0.326862			0.01483	0.0213714	0.194977	0.0232406	0.0636047		0.00976333	0.00532648	0.00666495	0.00725159	0.11401
70	H3: R42UN	0.416428			99.9859	99.9915	99.5349	99.9754	99.8719		99.9952	99.9882	99.9857	99.9897	1.00118
71	H3: R42ME2	0.416428			0.0141141	0.0085057	0.465099	0.024631	0.128087		0.00484857	0.0118073	0.0142888	0.0103149	0.0805301
72	H3: R49UN	0.482964			99.899	99.9637	98.8967	99.7286	99.622		99.9606	99.9104	99.6786	99.8499	1.00229
73	H3: R49ME2	0.482964			0.101022	0.036302	1.10327	0.271387	0.377996		0.0393584	0.0895631	0.321351	0.150091	0.39707
74	H3R2UN: K4UN	0.690014			82.97	85.6748	89.7544	76.166	83.6413		89.7677	86.4203	79.9921	85.3934	1.02095
74	H3R2UN: K4ME1	0.720266			15.9025	12.9832	9.05026	21.0896	14.7564		9.18544	12.7447	18.1269	13.3523	0.90485
76	H3R2UN: K4ME2	0.640416			0.779801	0.996034	0.511772	2.0633	1.08773		0.723609	0.589819	1.29283	0.868753	0.798687
77	H3R2UN: K4ME3	0.647812			0.227106	0.270975	0.430945	0.610702	0.384932		0.25835	0.171178	0.526514	0.318681	0.827888
78	H3R2UN: K4AC	0.268154			0.120609	0.0749468	0.252604	0.0704437	0.129651		0.0648883	0.0739936	0.0617376	0.0668732	0.515794
79	H3R2UN: Q5UN	0.677208			99.4208	99.4442	99.2002	99.3939	99.3648		99.3529	99.3498	99.3022	99.335	0.9997
80	H3R2UN: Q5ME1	0.677208			0.57919	0.555824	0.799821	0.606114	0.635237		0.647106	0.650159	0.697814	0.665026	1.04689
81	H4: K5UN	0.79679			96.9949	95.4187	94.9453	95.1083	95.6168		96.7052	94.8566	95.8697	95.8105	1.00203
82	H4: K5AC	0.79679			3.00513	4.58129	5.05469	4.8917	4.3832		3.29476	5.14336	4.13026	4.18946	0.955799
83	H4: K8UN	0.0835408			95.4412	93.9749	93.5126	91.8453	93.6935		91.698	88.3868	92.3033	90.796	0.969075
84	H4: K8AC	0.0835408			4.55875	6.02506	6.4874	8.15467	6.30647		8.30202	11.6132	7.69671	9.20396	1.45945
85	H4: K12UN	0.115232			97.565	96.7899	96.2923	95.1328	96.445		95.0045	93.3688	95.9635	94.7789	0.982725
86	H4: K12AC	0.115232			2.43504	3.21012	3.70771	4.8672	3.55502		4.99554	6.63119	4.03646	5.22106	1.46864
87	H4: K16UN	0.00169355			66.3164	71.0474	71.5277	65.0739	68.4913		47.201	54.3698	53.7981	51.7896	0.756148
88	H4: K16AC	0.00169355			33.6836	28.9526	28.4723	34.9261	31.5087		52.799	45.6302	46.2019	48.2104	1.53007
89	H4: K20UN	0.963856			0.410361	2.01511	7.31096	4.19005	3.48162		3.74473	1.66141	4.76371	3.38995	0.973671
90	H4: K20ME1	0.649422			1.69575	5.35254	2.84257	2.83489	3.18144		3.72692	4.36988	2.87242	3.6564	1.14929
91	H4: K20ME2	0.898616			94.5193	90.7566	84.5266	91.7892	90.3979		89.5331	91.6338	91.0534	90.7401	1.00379
92	H4: K20ME3	0.733251			3.37319	1.86616	1.37922	1.17765	1.94906		2.99463	2.33398	1.29526	2.20796	1.13283
93	H4: K20AC	0.436238			0.00138804	0.00957031	3.94063	0.00818269	0.989944		0.000588733	0.000926327	0.0151965	0.00557051	0.0056271
