# Supplementary material for: Histone tail analysis reveals H3K36me2 and H4K16ac as epigenetic signatures of diffuse intrinsic pontine glioma
Source: J Exp Clin Cancer Res. 2020 Nov 25;39:261. doi: 10.1186/s13046-020-01773-x (PMC7687710; doi:10.1186/s13046-020-01773-x)
Supplement: Supplementary file 5 — Additional file 5: S5. H3.3K27M mutation is associated with distinct histone modification states (Microsoft Excel format). Statistically significant differences in histone acetylation and methylation are observed in glioma tissues by H3.3K27M mutant status (Independent-sample t test, two-tailed). [file 13046_2020_1773_MOESM5_ESM.xlsx]

## Sheet: Sheet1
SN	marker	Sig. (2-tailed)			1	1	1	1	1	1	1	1	1	mean_Mu		0	0	0	mean_WT	Fold_Mu/WT		Pearson Correlation	Sig. (2-tailed)
1	H1.4: K25UN	0.991771			69.5704	73.8905	68.8207	70.4195	69.2967	76.4748	74.0358	72.6325	56.3691	70.1678		61.8484	77.9958	70.7927	70.2123	0.999366		0.034166	0.91605
2	H1.4: K25ME1	0.996147			30.2278	26.0342	31.0984	29.5092	30.5321	23.4176	25.9345	27.0927	43.5186	29.7072		38.051	21.9606	29.1725	29.728	0.9993		-0.036798	0.909606
3	H1.4: K25ME2	0.281589			0.0810609	0.023946	0.0229483	0.0562103	0.0571812	0.0620067	0.00908617	0.0417688	0.0564823	0.0456323		0.051092	0.0183536	0.0166807	0.0287088	1.58949		0.2527	0.428118
4	H1.4: K25ME3	0.248451			0.0853488	0.0301563	0.0429534	0.0102962	0.0915088	0.0328258	0.0126268	0.176878	0.0379715	0.0578406		0.0383528	0.00870223	0.00903722	0.0186974	3.0935		0.180363	0.574835
5	H1.4: K25AC	0.350972			0.0354059	0.0212139	0.0149603	0.00479674	0.0225583	0.0127513	0.00797139	0.0561763	0.0179283	0.0215292		0.0110974	0.0165657	0.00910787	0.012257	1.75648		0.067627	0.834585
6	H2A1: K13UN	0.638087			99.9849	99.9919	99.9928	99.9956	99.9929	99.9972	99.984	99.9873	99.9931	99.9911		99.9912	99.9954	99.9908	99.9925	0.999986		0.347902	0.267799
7	H2A1: K13AC	0.638087			0.0151083	0.0081106	0.00724801	0.00440026	0.00714627	0.00280565	0.016048	0.0126949	0.00688243	0.00893827		0.00882113	0.00463057	0.00919331	0.00754833	1.18414		-0.347902	0.267799
8	H2A1: K15UN	0.0833564			99.994	99.9953	99.9969	99.9905	99.9932	99.9954	99.9931	99.9919	99.9965	99.9941		99.9898	99.9984	99.9065	99.9649	1.00029		0.41654	0.177989
9	H2A1: K15AC	0.0833564			0.00601948	0.00471378	0.0030662	0.00947093	0.00682761	0.00456574	0.00693085	0.00812383	0.00346873	0.00590968		0.0102197	0.00161765	0.0935258	0.0351211	0.168266		-0.41654	0.177989
10	H2A3: K13UN	0.289573			99.9593	99.9603	99.9755	99.9924	99.9803	99.9865	99.9817	99.9625	99.9844	99.9759		99.9835	99.9878	99.9811	99.9842	0.999917		0.0710826	0.826243
11	H2A3: K13AC	0.289573			0.0406623	0.039725	0.0245327	0.00758463	0.0197424	0.0135092	0.0182758	0.0375405	0.0155696	0.0241269		0.0165239	0.0121561	0.0188642	0.0158481	1.52239		-0.0710826	0.826243
12	H2A3: K15UN	0.459181			99.9686	99.9674	99.9676	99.9895	99.9817	99.9891	99.7621	99.9763	99.9901	99.9547		99.9872	99.9875	99.9898	99.9882	0.999666		0.0178386	0.956119
13	H2A3: K15AC	0.459181			0.0313838	0.0325604	0.0323619	0.0105089	0.0182792	0.0109017	0.237891	0.0236961	0.00993971	0.0452803		0.0128162	0.0125193	0.0101752	0.0118369	3.82536		-0.0178386	0.956119
14	H2A: K36UN	0.0945596			99.971	99.9695	99.965	99.982	99.9789	99.973	99.9646	99.9739	99.971	99.9721		99.9687	99.9835	99.9905	99.9809	0.999912		-0.283681	0.371567
15	H2A: K36AC	0.0945596			0.0290018	0.0304603	0.0349773	0.0180485	0.0211417	0.0270134	0.0354048	0.0261334	0.0290425	0.0279137		0.0313409	0.0164733	0.00954978	0.0191213	1.45982		0.283681	0.371567
16	H2A: K5UN	0.00893143			86.675	87.1789	88.8254	89.6494	90.5908	85.0437	89.3422	88.3859	86.0463	87.9708		91.3101	93.513	90.6031	91.8087	0.958197		-.664*	0.0184308
17	H2A: K5AC	0.00893143			13.325	12.8211	11.1746	10.3506	9.40917	14.9563	10.6578	11.6141	13.9537	12.0292		8.68992	6.48698	9.3969	8.19126	1.46853		.664*	0.0184308
18	H2A: K9UN	0.0248342			98.5347	98.7906	98.5947	97.9986	99.1	97.1908	98.6615	98.6701	98.4565	98.4442		99.2078	99.5656	99.2141	99.3291	0.99109		-.806**	0.00154583
19	H2A: K9AC	0.0248342			1.46533	1.20943	1.40526	2.00145	0.899999	2.80924	1.33851	1.32987	1.5435	1.55584		0.792246	0.434447	0.785904	0.670866	2.31916		.806**	0.00154583
20	H3.1: K27UN	5.65791e-05			34.5473	53.7176	43.6055	54.8572	42.4726	51.8465	31.1093	49.9799	49.4359	45.7302		9.14038	16.4178	6.62874	10.729	4.26231		.908**	4.46971e-05
21	H3.1: K27ME1	0.0486723			25.1036	28.5515	40.5293	34.6869	39.6488	34.8728	32.6134	30.8287	41.783	34.2909		27.395	30.2924	20.164	25.9505	1.3214		.678*	0.0153723
22	H3.1: K27ME2	3.89284e-05			24.0542	11.7907	10.9944	7.21417	13.1921	8.67699	21.5938	13.3587	5.60541	12.9423		39.0194	36.7257	45.768	40.5044	0.319528		-.922**	2.00835e-05
23	H3.1: K27ME3	0.000758726			15.2035	4.44977	2.67568	1.50748	3.24773	1.49586	13.4629	3.82786	1.33504	5.24509		23.9205	15.9898	26.9227	22.2777	0.235441		-.912**	3.66018e-05
24	H3.1: K27AC	0.0062977			1.0915	1.49035	2.19512	1.73423	1.43874	3.10779	1.22062	2.00483	1.84069	1.79154		0.524755	0.574314	0.516505	0.538525	3.32675		.933**	9.82891e-06
25	H3.1: K36UN	0.000455635			26.1936	14.7939	9.27399	8.68453	12.0383	14.8247	24.6712	16.2686	6.72198	14.8301		31.7053	37.1027	43.5548	37.4542	0.395953		-.868**	0.000251376
26	H3.1: K36ME1	0.000338723			18.41	10.6859	10.5656	9.68129	12.3592	12.7075	15.1789	12.0412	9.9057	12.3928		31.0692	18.6592	28.8833	26.2039	0.472938		-.825**	0.000951842
27	H3.1: K36ME2	0.000149032			40.8355	54.7816	62.4029	63.8695	55.488	52.625	43.5634	51.4696	70.9414	55.1085		21.443	24.3909	14.527	20.1203	2.73895		.858**	0.000357519
28	H3.1: K36ME3	0.438222			13.8142	19.3857	17.5243	17.6524	19.9155	19.6909	15.9733	20.006	12.2688	17.359		15.2843	19.5608	12.3994	15.7482	1.10229		0.408175	0.187757
29	H3.1: K36AC	0.278198			0.746643	0.352971	0.233216	0.112276	0.198907	0.151853	0.613184	0.214638	0.162068	0.309529		0.498297	0.286462	0.635487	0.473415	0.653821		-.729**	0.00712494
30	H3.3: K27UN	0.0100989			14.4542	27.7116	39.0481	34.3104	33.2036	29.4224	26.8065	33.9696	36.1976	30.5693		12.5938	21.5122	14.5317	16.2126	1.88553		.827**	0.000912114
31	H3.3: K27ME1	0.000439791			36.0047	26.7313	24.1257	21.5119	26.621	17.2977	26.0144	23.4623	23.6497	25.0465		42.5248	42.7268	37.945	41.0655	0.609916		-.974**	8.39707e-08
32	H3.3: K27ME2	0.00246115			26.7971	13.1203	5.61263	6.38687	10.1069	4.25702	17.3017	8.42178	4.86813	10.7636		29.5601	25.0075	32.2122	28.9266	0.372101		-.953**	1.65069e-06
33	H3.3: K27ME3	0.0511787			16.1688	5.092	1.94217	2.09013	4.09171	1.76885	9.00418	2.99763	1.83032	4.99842		13.4086	8.09802	13.4336	11.6467	0.429169		-.874**	0.000203811
34	H3.3: K27AC	0.751735			1.32967	1.76659	3.34913	2.19892	2.19179	2.74845	1.98887	1.99142	2.06113	2.18066		1.76393	2.5819	1.83513	2.06032	1.05841		0.404788	0.191805
35	H3.3: K27M	0.00209156			5.24551	25.5783	25.9223	33.5017	23.7849	44.5056	18.8844	29.1573	31.3932	26.4415		0.14881	0.0735389	0.0423484	0.0882324	299.68		1
36	H3.3: K36UN	0.00493995			15.4868	8.46644	6.16101	5.23737	6.80674	5.6545	13.2533	7.7046	5.92839	8.2999		17.5411	14.4766	16.7319	16.2499	0.510768		-.933**	9.79678e-06
37	H3.3: K36ME1	0.0151991			25.1479	14.2531	7.54004	10.7792	11.9369	8.86206	15.5038	10.5738	9.78757	12.7094		23.3974	18.2895	25.916	22.5343	0.564001		-.894**	8.83631e-05
38	H3.3: K36ME2	0.00576941			40.9039	59.9099	70.3911	69.0625	63.0217	66.988	53.7872	64.9626	71.7608	62.3097		37.4995	47.1384	38.9786	41.2055	1.51217		.917**	2.69253e-05
39	H3.3: K36ME3	0.0147859			17.747	15.564	13.4943	13.0494	16.6424	12.2615	15.3057	13.808	10.5603	14.2703		20.7414	16.9931	17.975	18.5698	0.768466		-.864**	0.000293337
40	H3.3: K36AC	0.365929			0.714371	1.80664	2.41356	1.87145	1.5923	6.23393	2.14997	2.95101	1.96294	2.41069		0.820498	3.10241	0.398563	1.44049	1.67352		.643*	0.0240558
41	H3: K122UN	0.474197			99.9885	99.9611	99.9502	99.9948	99.9945	99.9917	99.8014	99.9943	99.9946	99.9634		99.9901	99.9924	99.9916	99.9914	0.999721		-0.00734116	0.981935
42	H3: K122AC	0.474197			0.011454	0.0388566	0.0498374	0.00523828	0.00554281	0.00825688	0.198604	0.00574233	0.00543064	0.0365515		0.00985049	0.00761503	0.0084023	0.0086226	4.23903		0.00734116	0.981935
43	H3: K9UN	0.830571			35.6991	34.0957	35.6547	22.6357	28.4411	26.9743	50.84	38.8564	30.681	33.7642		33.0835	32.8142	32.1875	32.6951	1.0327		-0.256884	0.420247
44	H3: K9ME1	0.963305			31.6793	30.1459	29.5409	25.9336	30.5861	28.8866	28.0418	30.6757	36.052	30.1713		30.7884	31.1996	28.282	30.09	1.0027		-0.0842425	0.794634
45	H3: K9ME2	0.715118			26.504	26.6174	24.2588	39.9681	32.5757	31.5769	14.2611	20.8921	26.0621	26.9685		25.5352	29.257	31.1218	28.638	0.941702		0.139247	0.666027
46	H3: K9ME3	0.792466			2.68117	3.59742	2.92965	6.29366	3.30154	4.85348	1.59853	3.02722	3.43427	3.52411		4.41376	3.41901	3.40565	3.74614	0.94073		0.317583	0.314459
47	H3: K9AC	0.472294			3.43652	5.54362	7.61597	5.16894	5.09555	7.70871	5.25859	6.54861	3.77055	5.5719		6.17915	3.31015	5.003	4.83076	1.15342		0.503512	0.0951457
48	H3: K14UN	0.264473			62.99	63.5502	63.4673	54.8244	56.9266	49.217	61.495	63.617	61.6943	59.7535		59.6845	66.2639	64.5791	63.5092	0.940864		-.633*	0.0272112
49	H3: K14AC	0.264473			37.01	36.4498	36.5327	45.1756	43.0734	50.783	38.505	36.383	38.3057	40.2465		40.3155	33.7361	35.4209	36.4908	1.10292		.633*	0.0272112
50	H3: K18UN	0.515315			91.1756	91.3296	90.9052	92.7019	91.7838	91.8263	92.6689	92.1695	92.3947	91.8839		90.9359	93.7986	89.3444	91.3596	1.00574		0.263323	0.408273
51	H3: K18ME1	0.125946			2.37963	1.50095	0.56525	0.737509	0.775778	0.558737	1.38807	1.02816	0.601765	1.05954		1.66654	0.630118	4.09654	2.13107	0.497187		-.624*	0.0300091
52	H3: K18AC	0.323245			6.4448	7.16942	8.52956	6.5606	7.44041	7.61494	5.94303	6.80235	7.00351	7.05651		7.39757	5.57127	6.55904	6.50929	1.08407		0.439755	0.152571
53	H3: K23UN	0.0545275			70.039	68.6164	61.322	51.691	64.0168	61.9849	64.5746	67.4766	63.6162	63.7042		67.6669	70.7378	74.8274	71.0774	0.896265		-.708**	0.00999729
54	H3: K23ME1	0.143632			0.202589	0.157374	0.111575	0.109344	0.101202	0.0806776	0.145866	0.140183	0.0849397	0.125972		0.182394	0.0761779	0.33478	0.197784	0.636918		-.592*	0.0424225
55	H3: K23AC	0.0538593			29.7584	31.2262	38.5664	48.1996	35.882	37.9344	35.2795	32.3832	36.2989	36.1698		32.1507	29.186	24.8378	28.7248	1.25918		.710**	0.00969551
56	H3: Q19UN	0.266719			99.4619	99.4682	99.6626	99.6308	99.5757	99.8788	99.4667	99.7635	99.61	99.6131		99.3463	99.4852	99.6641	99.4986	1.00115		.676*	0.0158602
57	H3: Q19ME1	0.266719			0.538147	0.531836	0.337411	0.369155	0.424276	0.121169	0.53325	0.236505	0.389969	0.386858		0.653672	0.514767	0.335862	0.501434	0.771503		-.676*	0.0158602
58	H3: K56UN	0.639641			99.9725	99.9124	99.9569	99.9867	99.9847	99.9804	99.6165	99.9802	99.9718	99.9291		99.9292	99.9864	99.9757	99.9638	0.999653		0.0535218	0.868788
59	H3: K56ME1	0.777227			0.0131466	0.0422517	0.0207516	0.00571345	0.0060036	0.00968915	0.163084	0.00646693	0.0169922	0.0315666		0.0524928	0.00308415	0.0119166	0.0224978	1.4031		-0.0967716	0.7648
60	H3: K56AC	0.547454			0.0143155	0.0453692	0.0223073	0.00756185	0.00926341	0.0099089	0.220394	0.0133676	0.0112059	0.0392993		0.0182605	0.0104661	0.0123937	0.0137068	2.86715		-0.0204171	0.949783
61	H3: Q55UN	0.348913			99.5031	99.0741	99.4637	99.1924	99.2008	99.595	99.3269	99.5932	99.5107	99.3844		99.4013	99.1322	99.2623	99.2653	1.0012		0.311409	0.324476
62	H3: Q55ME1	0.348913			0.4969	0.925928	0.536303	0.80759	0.799229	0.405034	0.6731	0.406807	0.489338	0.615581		0.598689	0.8678	0.737661	0.734717	0.837848		-0.311409	0.324476
63	H3: K64UN	0.169973			99.9661	99.9498	99.9806	99.9849	99.9759	99.9857	99.9579	99.97	99.9754	99.9718		99.9714	99.9875	99.9916	99.9835	0.999883		-0.0530266	0.869993
64	H3: K64AC	0.169973			0.0339006	0.0502161	0.0194249	0.0151302	0.0240731	0.0142656	0.042138	0.029967	0.0246098	0.0281917		0.0285567	0.0124783	0.00836712	0.0164674	1.71197		0.0530266	0.869993
65	H3: K79UN	0.403499			54.5287	56.5096	51.7339	54.4794	53.1704	54.214	52.1896	65.2381	66.2478	56.4791		61.2874	66.6517	51.8164	59.9185	0.942598		-0.104922	0.745547
66	H3: K79ME1	0.93708			25.6289	19.2441	23.2094	30.7674	30.2265	32.3749	18.2568	24.4917	23.8647	25.3405		24.4111	23.9571	28.3944	25.5875	0.990344		0.251757	0.429902
67	H3: K79ME2	0.422411			19.7524	24.1088	24.9032	14.6987	16.5264	13.388	28.9148	10.2439	9.86088	18.0441		14.2447	9.33981	19.6865	14.4237	1.25101		-0.0737375	0.819846
68	H3: K79ME3	0.630134			0.0824318	0.120275	0.124492	0.0501963	0.0704401	0.018036	0.226277	0.0224541	0.0226597	0.081918		0.0494454	0.0467985	0.0886841	0.0616427	1.32892		-0.180022	0.57557
69	H3: K79AC	0.580869			0.00759929	0.017228	0.0289406	0.00431189	0.00623089	0.00508928	0.412527	0.00386089	0.00397989	0.0544186		0.00734473	0.00460033	0.0139514	0.00863214	6.30418		-0.0237441	0.941611
70	H3: R42UN	0.851398			99.9532	99.9384	99.966	99.9907	99.9756	99.9966	99.7037	99.9661	99.9874	99.942		99.9582	99.9821	99.9175	99.9526	0.999894		0.187646	0.559218
71	H3: R42ME2	0.851398			0.0468413	0.0616141	0.0340062	0.00932891	0.0243701	0.00337572	0.296333	0.0338805	0.012631	0.0580423		0.0417866	0.0179105	0.0825436	0.0474136	1.22417		-0.187646	0.559218
72	H3: R49UN	0.562865			99.6466	99.6399	99.8494	99.8314	99.8286	99.8386	98.9626	99.6511	99.7372	99.665		99.7904	99.7732	99.7296	99.7644	0.999004		0.0984073	0.760926
73	H3: R49ME2	0.562865			0.353435	0.360117	0.150614	0.168592	0.171448	0.161405	1.03735	0.348936	0.262841	0.334972		0.209634	0.226769	0.270448	0.235617	1.42168		-0.0984073	0.760926
74	H3R2UN: K4UN	0.761398			89.0739	90.5466	85.4755	82.9239	88.8731	84.0278	85.2062	89.0176	92.1701	87.4794		84.5051	90.7808	89.1388	88.1416	0.992488		-0.255079	0.423633
74	H3R2UN: K4ME1	0.773086			10.5078	9.02883	13.8769	16.1869	10.5865	15.3029	14.1653	10.5677	7.5147	11.9708		14.9246	8.85516	10.3366	11.3721	1.05265		0.249051	0.435042
76	H3R2UN: K4ME2	0.703239			0.285783	0.312267	0.463512	0.634106	0.401201	0.465026	0.407888	0.286275	0.225435	0.386833		0.440079	0.239863	0.38544	0.355127	1.08928		0.3083	0.329586
77	H3R2UN: K4ME3	0.576418			0.0908743	0.0935354	0.167619	0.243967	0.117059	0.193071	0.152624	0.107991	0.0689215	0.137296		0.112989	0.106328	0.133614	0.117644	1.16705		0.421817	0.171993
78	H3R2UN: K4AC	0.301918			0.0416596	0.0187243	0.0164714	0.011115	0.022125	0.0112158	0.067966	0.0203539	0.02083	0.0256068		0.0172891	0.0178272	0.00554527	0.0135539	1.88926		-0.117517	0.716059
79	H3R2UN: Q5UN	0.473317			99.4393	99.4363	99.5087	99.5442	99.4994	99.5191	99.4613	99.4256	99.4595	99.477		99.4449	99.4561	99.4734	99.4581	1.00019		0.487547	0.107876
80	H3R2UN: Q5ME1	0.473317			0.560664	0.563651	0.491349	0.45578	0.500576	0.480876	0.538748	0.574442	0.540541	0.522959		0.555057	0.543902	0.526631	0.541863	0.965112		-0.487547	0.107876
81	H4: K5UN	0.00212584			94.532	94.2649	93.9002	94.2746	94.9642	92.6983	93.5577	93.694	93.9593	93.9828		95.3798	96.8221	95.3915	95.8645	0.980371		-.816**	0.00121738
82	H4: K5AC	0.00212584			5.46798	5.73511	6.09976	5.72536	5.03581	7.30174	6.44228	6.30603	6.04072	6.0172		4.62017	3.17789	4.60845	4.1355	1.45501		.816**	0.00121738
83	H4: K8UN	0.0175137			91.8693	89.4802	85.0254	85.6766	90.0274	77.9114	88.1742	85.6245	85.1344	86.5471		93.6054	93.7853	92.9406	93.4438	0.926194		-.929**	1.28412e-05
84	H4: K8AC	0.0175137			8.1307	10.5198	14.9746	14.3234	9.9726	22.0886	11.8258	14.3755	14.8656	13.4529		6.39462	6.21467	7.05939	6.55623	2.05193		.929**	1.28412e-05
85	H4: K12UN	0.0373529			95.8424	94.0814	91.1213	91.0748	94.7281	85.4339	92.9011	92.1126	92.2747	92.1745		96.541	96.8602	96.0225	96.4746	0.955428		-.893**	9.02477e-05
86	H4: K12AC	0.0373529			4.15756	5.91859	8.87867	8.92519	5.27192	14.5661	7.09892	7.88739	7.7253	7.82551		3.45897	3.1398	3.97754	3.52544	2.21973		.893**	9.02477e-05
87	H4: K16UN	0.0216926			63.7222	53.9356	49.107	46.1153	54.2991	35.4444	55.4205	47.9512	42.6572	49.8503		66.0232	59.8024	64.3071	63.3776	0.78656		-.954**	1.55955e-06
88	H4: K16AC	0.0216926			36.2778	46.0644	50.893	53.8847	45.7009	64.5556	44.5795	52.0488	57.3428	50.1497		33.9768	40.1976	35.6929	36.6224	1.36937		.954**	1.55955e-06
89	H4: K20UN	0.400752			0.156181	0.73566	0.729331	0.316048	0.263976	1.30732	2.51768	0.528218	0.567446	0.791318		0.215802	0.52277	0.479676	0.406083	1.94866		0.267963	0.399751
90	H4: K20ME1	0.997408			8.16641	5.72444	5.51649	2.75729	4.16843	4.30953	8.08237	5.43502	4.27395	5.38155		6.16003	3.50414	6.49226	5.38547	0.999271		-0.430434	0.16248
91	H4: K20ME2	0.890329			82.3381	83.4799	85.0579	87.3758	85.6477	87.8829	79.6927	85.1013	84.0798	84.5173		82.4593	89.791	82.1417	84.7973	0.996698		0.307273	0.331282
92	H4: K20ME3	0.561986			9.32111	9.63627	6.95896	9.53979	9.90969	6.48508	4.76965	8.92979	11.0742	8.51384		11.1475	6.17422	10.8405	9.38741	0.906943		-0.171146	0.594842
93	H4: K20AC	0.451693			0.0182408	0.423755	1.7373	0.0110692	0.0101583	0.0151478	4.93764	0.00567711	0.00453808	0.795947		0.0174118	0.00791609	0.045803	0.0237103	33.5696		0.0299009	0.926503
