# Supplementary material for: Histone tail analysis reveals H3K36me2 and H4K16ac as epigenetic signatures of diffuse intrinsic pontine glioma
Source: J Exp Clin Cancer Res. 2020 Nov 25;39:261. doi: 10.1186/s13046-020-01773-x (PMC7687710; doi:10.1186/s13046-020-01773-x)
Supplement: Supplementary file 7 — Additional file 7: S7. Radiation treatment is associated with changes in histone modification states in vitro (Microsoft Excel format). Statistically significant differences in histone acetylation and methylation are observed in NHA, U87, SF8628, and DIPG007 cells treated with radiation (one-way ANOVA). [file 13046_2020_1773_MOESM7_ESM.xlsx]

## Sheet: Sheet1
SN	Mark	Sig. (2-tailed)		112	347	353	537	710	739	741	761	842	NU00546	NU01471	NU01631		Pearson Correlation	Sig. (2-tailed)
1	H3.1: K27ac K36ac	0.998928		0.0314409	0.0244277	0.0192723	0.011781	0.0155515	0.00727022	0.100697	0.00577878	0.010704	0.0333533	0.0379238	0.00428779		-0.279072	0.379721
2	H3.1: K27Ac K36me1	0.088182		0.0374847	0.041278	0.0576547	0.0539628	0.0384488	0.138833	0.0406244	0.0711998	0.0725627	0.0378416	0.0246707	0.0107838		.810**	0.00139106
3	H3.1: K27Ac K36me2	0.00359208		0.734028	1.08284	1.63828	1.35171	1.03414	2.26235	0.77855	1.45673	1.51023	0.183994	0.219557	0.312055		.950**	2.32692e-06
4	H3.1: K27ac K36me3	0.171913		0.248316	0.300468	0.454536	0.290988	0.331291	0.628594	0.229003	0.42021	0.214132	0.245279	0.217658	0.223693		.682*	0.0145165
5	H3.1: K27Ac K36un	0.107445		0.039065	0.0409579	0.0250329	0.0257116	0.018949	0.0706078	0.0710287	0.0504621	0.0327396	0.0159004	0.0248116	0.0233243		0.481468	0.113007
6	H3.1: K27me1 K36ac	0.24621		0.0518541	0.0462798	0.0207187	0.0218304	0.0289001	0.0190309	0.181627	0.0302614	0.0191606	0.211748	0.0727404	0.0151753		-0.463724	0.128896
7	H3.1: K27me1 K36me1	0.0102174		1.34921	2.00721	2.63411	2.9914	3.3645	4.04398	1.9669	2.49628	2.98072	0.927089	1.21704	1.19282		.931**	1.12541e-05
8	H3.1: K27me1 K36me2	0.00849136		16.3476	19.3511	30.7739	25.5116	27.5018	22.2821	22.2637	20.7451	33.6663	8.45605	13.9146	15.9027		.724**	0.00772621
9	H3.1: K27me1 K36me3	0.000106179		5.19726	4.83983	5.58336	4.1814	6.85578	4.9553	5.83798	4.84437	3.81596	7.76943	9.78991	10.5935		-.785**	0.00249469
10	H3.1: K27me1 K36un	0.349406		2.13099	2.29975	1.51094	1.97924	1.88791	3.5709	2.3434	2.70582	1.29348	2.79432	2.39372	2.57923		-0.0201574	0.950421
11	H3.1: K27me2 K36ac	0.839891		0.105987	0.0258395	0.0156641	0.00416769	0.0251179	0.00423055	0.0605063	0.0223247	0.0175907	0.0264965	0.0256372	0.0295919		-0.501465	0.0967184
12	H3.1: K27me2 K36me1	2.75705e-05		8.35805	4.50818	5.21133	3.10701	5.63064	3.73958	7.1425	5.54661	2.77156	16.0426	18.0076	12.0818		-.887**	0.000119073
13	H3.1: K27me2 K36me2	0.000106536		1.16419	0.571836	0.981783	0.532756	0.774943	0.58762	1.48626	0.615342	0.55701	2.74323	3.30608	1.8514		-.837**	0.000692313
14	H3.1: K27me2 K36me3	0.000173192		0.498264	0.209762	0.18716	0.0962285	0.205537	0.102909	0.410489	0.142161	0.0761403	1.15402	1.15741	0.594361		-.870**	0.00023294
15	H3.1: K27me2 K36un	0.000324847		13.9022	6.47206	4.59673	3.47371	6.55258	4.24228	12.4809	7.02925	2.18213	25.7895	16.5127	22.1577		-.905**	5.30783e-05
16	H3.1: K27me3 K36ac	0.000433843		0.168631	0.101801	0.0946177	0.0480361	0.0866815	0.0834599	0.139205	0.119278	0.0563551	0.295137	0.230111	0.195868		-.882**	0.000147738
17	H3.1: K27me3 K36me1	0.00194613		6.83693	1.61472	0.841558	0.535913	1.09701	0.531163	4.72272	1.40063	0.482774	11.5946	11.4317	4.89709		-.873**	0.000210097
18	H3.1: K27me3 K36me2	0.0027303		0.491467	0.120203	0.0653613	0.0418801	0.0856861	0.0439808	0.338501	0.0783033	0.039497	0.874547	0.794101	0.317616		-.858**	0.000356491
19	H3.1: K27me3 K36me3	0.356412		0.0496901	0.0627326	0.0926873	0.00450145	0.0127056	0.00836757	0.17207	0.00904931	0.00421616	0.137067	0.0861128	0.0249316		-0.474423	0.119151
20	H3.1: K27me3 K36un	0.000500392		7.64062	2.54917	1.58104	0.877088	1.96483	0.828825	8.08227	2.21975	0.751962	14.0143	11.3723	10.5496		-.923**	1.81668e-05
21	H3.1: K27un K36ac	0.718265		0.387942	0.154531	0.082907	0.0264563	0.0426065	0.0378548	0.130763	0.0369478	0.0582292	0.0685838	0.13176	0.0414536		-0.403778	0.193022
22	H3.1: K27un K36me1	0.00285257		1.80875	2.51175	1.81932	2.99261	2.22551	4.25339	1.29698	2.52376	3.59634	0.273487	0.380185	0.471214		.930**	1.21615e-05
23	H3.1: K27un K36me2	4.04074e-05		22.0549	33.6414	28.9339	36.4289	26.0776	27.4467	18.6701	28.5626	35.1559	2.26534	3.20318	5.99989		.861**	0.000327374
24	H3.1: K27un K36me3	0.00389817		7.80607	13.9679	11.2038	13.0786	12.5052	13.9949	9.31404	14.5857	8.15622	3.09037	4.02925	8.11854		.820**	0.00107823
25	H3.1: K27un K36un	0.126936		2.453	3.42814	1.5588	2.32843	1.61105	6.11147	1.67867	4.2597	2.46049	0.929204	1.39363	1.78186		.691*	0.0128035
26	H3.3: K27ac K36ac	0.760947		0.0164867	0.0404397	0.0632751	0.00915105	0.0244221	0.0169884	0.146076	0.0202321	0.00966465	0.00753204	0.0226885	0.0597228		-0.0932364	0.77319
27	H3.3: K27Ac K36me1	0.178144		0.0306887	0.0492172	0.0889263	0.0694766	0.0701216	0.0799872	0.0572062	0.0552256	0.0811192	0.0337804	0.044141	0.0644748		.696*	0.0119658
28	H3.3: K27Ac K36me2	0.499859		0.988544	1.29332	2.67943	1.76507	1.62099	2.29433	1.4611	1.58971	1.69276	1.27535	1.28705	1.89274		0.529255	0.0768158
29	H3.3: K27ac K36me3	0.0808507		0.256634	0.376432	0.46547	0.315359	0.437899	0.342137	0.31224	0.305357	0.239259	0.474237	0.359531	0.470741		-0.3504	0.264145
30	H3.3: K27Ac K36un	0.31082		0.039161	0.0277693	0.0798572	0.0577991	0.0519491	0.0511147	0.0179214	0.0430817	0.0619126	0.0441464	0.0513391	0.09077		-0.0777749	0.810136
31	H3.3: K27me1 K36ac	0.541289		0.206033	0.573786	0.971629	0.760675	0.671337	2.20391	0.766659	1.03929	0.612296	0.0801888	0.235289	1.51533		0.544102	0.0674256
32	H3.3: K27me1 K36me1	0.880072		0.734286	1.15506	1.06479	1.28438	1.14768	0.83683	0.975854	1.1574	1.2151	1.22694	1.0765	0.941032		0.171845	0.593316
33	H3.3: K27me1 K36me2	0.00150985		20.7919	17.6853	17.0723	14.9257	17.4874	11.1521	16.0166	15.6381	17.4898	21.7385	23.3799	26.3514		-.928**	1.32157e-05
34	H3.3: K27me1 K36me3	0.00182685		13.6484	6.83232	4.58333	4.26113	6.87399	2.8862	7.38438	5.05553	4.01559	13.7854	16.7438	13.0295		-.961**	7.00413e-07
35	H3.3: K27me1 K36un	0.0097712		0.674061	0.797196	0.634126	0.455603	0.60586	0.445845	0.944365	0.833474	0.587431	1.11235	1.10928	0.832415		-.766**	0.00364221
36	H3.3: K27me2 K36ac	0.879895		0.016877	0.0844623	0.0450998	0.0244209	0.0356307	0.0361212	0.320081	0.0484608	0.0186961	0.0134294	0.019519	0.148366		-0.0929726	0.773817
37	H3.3: K27me2 K36me1	0.00355131		14.233	7.27812	2.53156	3.54951	5.44708	2.18498	7.67009	4.37262	2.50462	16.884	14.7373	12.1877		-.940**	5.4269e-06
38	H3.3: K27me2 K36me2	0.00382274		3.25254	1.49033	0.692505	0.822408	1.28566	0.619079	1.58518	0.766185	0.662298	4.25407	3.40898	2.45091		-.911**	3.75647e-05
39	H3.3: K27me2 K36me3	0.0159179		0.966767	0.493945	0.201048	0.192088	0.363707	0.139577	0.69707	0.165574	0.174161	1.14731	1.09025	0.591392		-.888**	0.00011574
40	H3.3: K27me2 K36un	0.00170162		8.36515	3.92748	2.18906	1.85058	3.03758	1.33319	7.07847	3.1628	1.56408	9.91211	10.3179	9.59566		-.958**	1.00021e-06
41	H3.3: K27me3 K36ac	0.0388099		0.235963	0.228837	0.359954	0.221623	0.268006	0.304271	0.269911	0.222863	0.213329	0.263105	0.402632	0.365721		-0.420827	0.173109
42	H3.3: K27me3 K36me1	0.0632221		9.33902	2.91706	0.672186	1.12534	2.2648	0.918728	4.44561	1.53675	0.916789	7.27133	7.10736	4.45406		-.862**	0.000314787
43	H3.3: K27me3 K36me2	0.105055		0.978065	0.428825	0.144589	0.143974	0.292437	0.120731	0.636661	0.21408	0.125121	0.973522	0.688649	0.406734		-.813**	0.00131175
44	H3.3: K27me3 K36me3	0.837705		0.0546453	0.0567558	0.112686	0.0106043	0.0204404	0.0106461	0.193776	0.0111786	0.0094849	0.0486186	0.0554458	0.0322322		-0.220498	0.491041
45	H3.3: K27me3 K36un	0.0397862		5.58358	1.52025	0.668868	0.605651	1.27142	0.437698	3.48335	1.04618	0.586535	4.87651	5.16076	2.82845		-.880**	0.000158602
46	H3.3: K27un K36ac	0.247968		0.227864	0.882365	0.941605	0.867655	0.593916	3.74674	0.545794	1.64338	1.12431	0.028907	0.12902	1.00338		.729**	0.00711324
47	H3.3: K27un K36me1	0.0310874		0.437719	0.958275	1.26913	1.93622	1.30077	1.33598	0.94768	1.11694	2.05841	0.494829	0.43694	0.611419		.822**	0.00104211
48	H3.3: K27un K36me2	0.00872703		11.0566	22.0213	32.1016	27.8683	26.5351	21.8103	21.3411	26.9189	29.3988	10.73	8.7197	15.9575		.803**	0.0016526
49	H3.3: K27un K36me3	0.435299		2.16389	3.08373	3.57491	2.90493	3.97454	1.74363	3.04995	3.29114	2.42993	2.49469	2.41235	2.80345		0.0902103	0.780389
50	H3.3: K27un K36un	0.277145		0.588262	1.09081	1.48533	1.0133	1.00528	1.17216	0.997937	1.37798	1.60031	0.782681	0.901705	1.10776		.599*	0.039584
51	H3.3: K27M K36un	0.0172176		2.64814	0.838099	0.907764	1.27629	0.633039	2.86432	0.531876	1.5605	1.70001	0.00173352	0.00517837	0.000993049		.596*	0.0409259
52	H3.3: K27M K36me1	0.00325948		0.392134	1.96607	1.87908	2.78776	1.6999	3.43338	1.4046	2.33471	2.95759	0.00276479	0.00399675	0.00506134		.990**	6.81064e-10
53	H3.3: K27M K36me2	0.0024065		3.78983	17.0761	17.5787	23.4327	15.7217	30.8072	12.4842	19.6223	22.3307	0.00273945	0.0185818	0.0108964		.999**	2.20809e-15
54	H3.3: K27M K36me3	0.00195594		0.66345	4.4699	4.65328	5.46492	5.01028	7.29498	3.61369	5.10681	3.77734	0.0203024	0.0424611	0.0359871		.973**	1.03306e-07
55	H3.3: K27M K36ac	0.410292		0.0121391	0.0178393	0.0520617	0.00320362	0.00886999	0.00779263	0.106988	0.00970251	0.00708015	0.00538736	0.0117321	0.00574298		0.0257061	0.936795
56	H4: K5Ac K8Ac K12Ac K16Ac	0.0724194		0.584163	0.905734	1.60688	1.21094	0.799656	2.57918	1.24761	1.261	1.04158	0.664624	0.57751	0.401381		.816**	0.00122051
57	H4: K5Ac K8Ac K12Ac K16un	0.0250474		0.278883	0.363373	0.527821	0.428039	0.274974	0.758088	0.458238	0.510787	0.483191	0.264029	0.223994	0.170605		.866**	0.000274619
58	H4: K5Ac K8Ac K12un K16un	0.00410907		0.575918	0.588138	0.706524	0.579145	0.54207	0.740635	0.711667	0.724623	0.677451	0.543287	0.454222	0.332286		.745**	0.0054176
59	H4: K5Ac K8un K12un K16un	0.0157925		4.02901	3.87787	3.25853	3.50724	3.41911	3.22383	4.02477	3.80961	3.83849	3.13651	3.36444	2.27362		0.321773	0.307759
60	H4: K5un K8Ac K12Ac K16Ac	0.0609893		1.52575	2.25527	3.67008	3.88642	1.80486	6.71078	2.7421	3.06557	3.00175	1.44172	1.29553	0.994237		.862**	0.000316402
61	H4: K5un K8Ac K12un K16Ac	0.00729341		5.16599	6.40726	8.46327	8.21885	6.55104	11.2999	6.6662	8.81347	9.66161	4.14573	3.84336	4.31616		.951**	1.96419e-06
62	H4: K5un K8un K12Ac K16Ac	0.0121235		1.76877	2.39422	3.07388	3.3998	2.39242	4.51804	2.65097	3.05003	3.19878	1.60717	1.36194	1.57358		.957**	1.10004e-06
63	H4: K5un K8un K12un K16Ac	0.055045		27.2331	34.1019	34.0789	37.1687	34.1529	39.4477	31.2726	35.8588	40.4391	27.8336	26.8985	32.9122		.879**	0.000164528
64	H4: K5un K8un K12un K16un	0.0137916		58.8384	49.1063	44.6141	41.6009	50.0629	30.7218	50.2258	42.9061	37.658	60.3633	61.9805	57.0259		-.964**	4.56652e-07
