# Supplementary material for: Histone tail analysis reveals H3K36me2 and H4K16ac as epigenetic signatures of diffuse intrinsic pontine glioma
Source: J Exp Clin Cancer Res. 2020 Nov 25;39:261. doi: 10.1186/s13046-020-01773-x (PMC7687710; doi:10.1186/s13046-020-01773-x)
Supplement: Supplementary file 8 — Additional file 8: S8. Bromodomain inhibition with JQ1 is associated with changes in histone modification states in vitro. Unsupervised analysis of histone tail modification profiles of glioma cell lines (SF8628, DIPG007 and U87) and normal astrocytes (NHA) reveals clustering by cell line and treatment condition. [file 13046_2020_1773_MOESM8_ESM.xlsx]

## Sheet: total_p_ANOVA
SN	Marks	P_NHA	P_U87	P_SF8628	P_DIPG007
1	H1.4: K25UN	0.341229	0.122113	0.0479906	0.000188105
2	H1.4: K25ME1	0.16055	0.000912545	0.00115938	0.000180159
3	H1.4: K25ME2	0.802937	0.40399	0.682648	0.456776
4	H1.4: K25ME3	0.569215	0.466427	0.229629	0.769532
5	H1.4: K25AC	0.474115	0.0934256	0.730864	0.643744
6	H2A: K36UN	0.104385	0.302468	0.209581	0.754252
7	H2A: K36AC	0.104385	0.302468	0.209581	0.754252
8	H2A: K5UN	0.0215732	0.0408568	0.182778	0.000745099
9	H2A: K5AC	0.0215732	0.0408568	0.182778	0.000745099
10	H2A: K9UN	0.00340433	0.0108805	0.442883	0.425423
11	H2A: K9AC	0.00340433	0.0108805	0.442883	0.425423
12	H2A1: K13UN	0.598773	0.291276	0.283535	0.498106
13	H2A1: K13AC	0.598773	0.291276	0.283535	0.498106
14	H2A1: K15UN	0.0275292	0.530992	0.459759	0.494113
15	H2A1: K15AC	0.0275292	0.530992	0.459759	0.494113
16	H2A3: K13UN	0.00133765	0.28028	0.312069	0.7618
17	H2A3: K13AC	0.00133765	0.28028	0.312069	0.7618
18	H2A3: K15UN	0.130143	0.829514	0.916454	0.909814
19	H2A3: K15AC	0.130143	0.829514	0.916454	0.909814
20	H3.1: K27UN	0.117692	4.11473e-06	0.38331	0.00672698
21	H3.1: K27ME1	0.65391	0.340171	0.426662	0.0155153
22	H3.1: K27ME2	0.0843987	0.136276	0.184133	0.000382387
23	H3.1: K27AC	0.00552863	0.613752	0.230752	0.41018
24	H3.1: K27ME3	0.000428083	0.00123029	0.0622971	0.0353524
25	H3.1: K36UN	0.108124	0.466596	0.338743	0.0500309
26	H3.1: K36ME1	0.201072	0.0795732	0.172311	0.544429
27	H3.1: K36ME2	0.502054	0.900872	0.172008	0.0983163
28	H3.1: K36ME3	0.00971799	0.524205	0.000739987	0.119185
29	H3.1: K36AC	0.46145	0.333243	0.0311694	0.591936
30	H3.3: K27UN	0.00812316	0.00219571	0.187783	0.36595
31	H3.3: K27ME1	0.972491	0.488246	0.497438	0.0239029
32	H3.3: K27ME2	0.388743	0.0585375	0.181709	0.00931728
33	H3.3: K27M	0.344866	0.535471	0.0593083	0.610705
34	H3.3: K27AC	0.0762509	0.219563	0.316453	0.923439
35	H3.3: K27ME3	0.0854565	0.278896	0.049332	0.547288
36	H3.3: K36UN	0.499906	0.873061	0.486183	0.158638
37	H3.3: K36ME1	0.4515	0.00878803	0.1789	0.631739
38	H3.3: K36ME2	0.507367	0.146216	0.149776	0.301199
39	H3.3: K36ME3	0.158696	0.137554	0.0676556	0.36077
40	H3.3: K36AC	0.0629069	0.528015	0.0989934	0.310376
41	H3: K122UN	0.31696	0.171722	0.641925	0.561496
42	H3: K122AC	0.31696	0.171722	0.641925	0.561496
43	H3: K14UN	0.00182528	0.38041	0.595525	0.646862
44	H3: K14AC	0.00182528	0.38041	0.595525	0.646862
45	H3: K18UN	0.00403327	0.0190815	0.150859	0.313141
46	H3: K18ME1	0.0173417	0.0461492	0.00670697	0.0196477
47	H3: K18AC	0.004984	0.0592869	0.188495	0.284888
48	H3: K23UN	0.00556315	0.48809	0.399299	0.626461
49	H3: K23ME1	0.1736	0.000911482	0.103318	0.641253
50	H3: K23AC	0.00562638	0.488625	0.398564	0.622877
51	H3: K56UN	0.626418	0.615343	0.0274558	0.910755
52	H3: K56ME1	0.772298	0.71518	0.0352775	0.92042
53	H3: K56AC	0.470671	0.208205	0.159798	0.559295
54	H3: K64UN	0.696293	0.187468	0.156399	0.315642
55	H3: K64AC	0.696293	0.187468	0.156399	0.315642
56	H3: K79UN	0.0517079	0.0834648	0.923163	0.360349
57	H3: K79ME1	0.0346802	0.0581585	0.886899	0.483181
58	H3: K79ME2	0.191382	0.180362	0.201332	0.184916
59	H3: K79ME3	0.626356	0.00109471	0.751784	0.177872
60	H3: K79AC	0.877864	0.077039	0.964291	0.219867
61	H3: K9UN	0.0740136	0.00646818	0.152283	0.000415292
62	H3: K9ME1	0.420299	0.189989	0.00814768	0.722005
63	H3: K9ME2	0.112653	0.173572	0.435321	0.011056
64	H3: K9AC	0.00892356	0.0614595	0.649236	0.987246
65	H3: K9ME3	0.0196106	0.00553585	0.10062	0.000777594
66	H3: Q19UN	0.870477	0.874966	0.266207	0.925582
67	H3: Q19ME1	0.870477	0.874966	0.266207	0.925582
68	H3: Q55UN	0.765069	0.784011	0.156708	0.925362
69	H3: Q55ME1	0.765069	0.784011	0.156708	0.925362
70	H3: R42UN	0.242328	0.56681	0.0289672	0.592741
71	H3: R42ME2	0.242328	0.56681	0.0289672	0.592741
72	H3: R49UN	0.287428	0.317082	0.0547093	0.640937
73	H3: R49ME2	0.287428	0.317082	0.0547093	0.640937
74	H3R2UN: K4UN	0.0112806	0.183159	0.869042	0.0351536
75	H3R2UN: K4ME2	0.483071	0.250875	0.405148	0.888152
76	H3R2UN: K4AC	0.144482	0.00798516	0.639463	0.311063
77	H3R2UN: K4ME1	0.00437905	0.183293	0.874935	0.0311907
78	H3R2UN: K4ME3	0.417975	0.0613374	0.386093	0.181611
79	H3R2UN: Q5UN	0.694226	0.0992292	0.117372	0.563346
80	H3R2UN: Q5ME1	0.694226	0.0992292	0.117372	0.563346
81	H4: K12UN	0.000915733	0.10836	0.0250788	0.307836
82	H4: K12AC	0.000915733	0.10836	0.0250788	0.307836
83	H4: K16UN	0.000721555	0.00380705	0.00221107	0.0388286
84	H4: K16AC	0.000721555	0.00380705	0.00221107	0.0388286
85	H4: K20UN	0.265913	0.000793855	0.00517364	0.00574434
86	H4: K20ME1	0.00944446	0.000913265	0.188117	0.0178333
87	H4: K20ME2	0.0590682	0.00118157	0.23204	0.00184083
88	H4: K20ME3	0.290181	0.410889	0.415004	0.0142158
89	H4: K20AC	0.758044	0.369105	0.0487866	0.740926
90	H4: K5UN	0.00437875	0.26755	0.0157957	0.14258
91	H4: K5AC	0.00437875	0.26755	0.0157957	0.14258
92	H4: K8UN	0.000897823	0.0666062	0.00554973	0.27661
93	H4: K8AC	0.000897823	0.0666062	0.00554973	0.27661

## Sheet: mean
Histone PTMs	Time_RT	Mean_NHA	Mean_u87	Mean_SF8628	Mean_ DIPG007
H1.4: K25UN	o hour	97.1784	97.3988	98.048	97.9837
	24 hour	97.1059	96.8694	97.431	97.3551
	48 hour	96.7973	96.1082	97.8186	96.4317
	Total	97.0272	96.7922	97.7659	97.2568
H1.4: K25ME1	o hour	2.44467	2.46701	1.61964	1.96545
	24 hour	2.72008	2.89264	2.27139	2.56241
	48 hour	2.86367	2.97334	1.85471	3.4733
	Total	2.67614	2.77766	1.91524	2.66705
H1.4: K25ME2	o hour	0.0940164	0.0680194	0.243273	0.0353672
	24 hour	0.0955242	0.112657	0.163172	0.052023
	48 hour	0.108725	0.77928	0.108605	0.0671636
	Total	0.0994219	0.319985	0.171683	0.0515179
H1.4: K25ME3	o hour	0.218909	0.0444487	0.0520322	0.0115732
	24 hour	0.0582733	0.0800314	0.106962	0.0222461
	48 hour	0.182919	0.0924781	0.185263	0.0206603
	Total	0.153367	0.0723194	0.114752	0.0181599
H1.4: K25AC	o hour	0.0640329	0.0216861	0.037034	0.00388619
	24 hour	0.020235	0.0452599	0.0274536	0.00824667
	48 hour	0.0474261	0.0466795	0.0328709	0.00716265
	Total	0.043898	0.0378752	0.0324528	0.00643184
H2A1: K13UN	o hour	99.9946	99.989	99.9917	99.9961
	24 hour	99.9958	99.9838	99.9873	99.9938
	48 hour	99.9963	99.9776	99.9914	99.9937
	Total	99.9956	99.9835	99.9901	99.9945
H2A1: K13AC	o hour	0.00539203	0.0109514	0.00833383	0.00388972
	24 hour	0.00420754	0.0161956	0.012745	0.00616815
	48 hour	0.00373915	0.0224447	0.00862038	0.00633478
	Total	0.00444624	0.0165306	0.00989974	0.00546422
H2A1: K15UN	o hour	99.9729	99.9867	99.9902	99.99
	24 hour	99.9925	99.9752	99.9934	99.9915
	48 hour	99.9888	99.9755	99.9827	99.9934
	Total	99.9848	99.9791	99.9888	99.9916
H2A1: K15AC	o hour	0.0270546	0.0133314	0.00977229	0.00996095
	24 hour	0.00749151	0.0247608	0.00656676	0.00852909
	48 hour	0.0111913	0.0245129	0.0173352	0.00656469
	Total	0.0152458	0.0208684	0.0112248	0.00835158
H2A3: K13UN	o hour	99.9626	99.9676	99.9699	99.975
	24 hour	99.9484	99.949	99.9533	99.97
	48 hour	99.9236	99.9496	99.9629	99.9799
	Total	99.9449	99.9554	99.9621	99.975
H2A3: K13AC	o hour	0.0374309	0.0323658	0.0300572	0.0250246
	24 hour	0.0515737	0.051006	0.046688	0.029987
	48 hour	0.0764211	0.0503579	0.0370966	0.0201029
	Total	0.0551419	0.0445766	0.0379472	0.0250382
H2A3: K15UN	o hour	99.924	99.9101	99.635	99.9433
	24 hour	99.9316	99.9406	99.614	99.9229
	48 hour	99.874	99.9093	99.5228	99.9287
	Total	99.9099	99.92	99.5906	99.9316
H2A3: K15AC	o hour	0.0760041	0.0899368	0.36496	0.0566813
	24 hour	0.0684039	0.05936	0.385986	0.0770804
	48 hour	0.12596	0.0907251	0.477243	0.0713394
	Total	0.0901226	0.0800073	0.409396	0.068367
H2A: K36UN	o hour	99.9401	99.9718	99.9787	99.9801
	24 hour	99.9684	99.9469	99.965	99.9808
	48 hour	99.951	99.9644	99.9704	99.9753
	Total	99.9532	99.961	99.9714	99.9788
H2A: K36AC	o hour	0.0598525	0.0281512	0.0212965	0.0198621
	24 hour	0.0315934	0.0530575	0.035049	0.0191867
	48 hour	0.0490412	0.0356436	0.0295521	0.0246822
	Total	0.046829	0.0389508	0.0286325	0.0212437
H2A: K5UN	o hour	91.0002	94.7781	90.5056	92.8712
	24 hour	89.3221	93.9366	88.8556	93.4618
	48 hour	88.6203	93.9349	89.8138	94.572
	Total	89.6475	94.2166	89.725	93.635
H2A: K5AC	o hour	8.99985	5.22188	9.49445	7.12884
	24 hour	10.6779	6.06339	11.1444	6.53818
	48 hour	11.3797	6.06507	10.1862	5.42801
	Total	10.3525	5.78344	10.275	6.36501
H2A: K9UN	o hour	99.6015	99.0077	98.7852	99.001
	24 hour	99.4694	98.8026	98.5642	99.0277
	48 hour	99.2989	98.5833	98.8241	99.1165
	Total	99.4566	98.7979	98.7245	99.0484
H2A: K9AC	o hour	0.398482	0.992339	1.2148	0.999006
	24 hour	0.530642	1.19744	1.43585	0.972326
	48 hour	0.701064	1.41666	1.17593	0.8835
	Total	0.543396	1.20215	1.27553	0.951611
H3.1: K27UN	o hour	21.134	19.2704	49.1995	68.6958
	24 hour	18.7324	12.6133	44.9529	64.9512
	48 hour	18.1073	10.4233	46.8561	58.7998
	Total	19.3245	14.1023	47.0029	64.1489
H3.1: K27ME1	o hour	33.0505	30.6391	35.5128	21.8088
	24 hour	33.2571	32.7814	39.3075	24.3106
	48 hour	33.5403	32.8188	36.7264	28.2286
	Total	33.2826	32.0798	37.1823	24.7827
H3.1: K27ME2	o hour	27.4742	34.1868	11.0361	7.41466
	24 hour	25.8265	35.8093	10.8785	8.41716
	48 hour	25.0501	35.9237	11.4571	10.6401
	Total	26.117	35.3066	11.1239	8.82397
H3.1: K27ME3	o hour	16.7857	15.2088	1.86135	0.674888
	24 hour	20.3224	18.0402	2.01425	0.810194
	48 hour	20.7977	20.1684	2.12721	1.11306
	Total	19.3019	17.8058	2.00094	0.866048
H3.1: K27AC	o hour	1.55561	0.694845	2.39017	1.40586
	24 hour	1.86153	0.755734	2.84677	1.51076
	48 hour	2.5046	0.665766	2.83314	1.21843
	Total	1.97391	0.705449	2.69003	1.37835
H3.1: K36UN	o hour	33.7533	42.3314	15.9857	30.4089
	24 hour	32.0298	40.4019	13.4566	26.7359
	48 hour	31.2975	37.8376	15.8624	23.9099
	Total	32.3602	40.1903	15.1015	27.0182
H3.1: K36ME1	o hour	14.7142	14.0222	9.46126	8.17685
	24 hour	13.9049	14.897	7.70211	8.04644
	48 hour	15.3038	17.9571	8.83802	8.7044
	Total	14.6409	15.6254	8.66713	8.30923
H3.1: K36ME2	o hour	30.7976	23.1154	51.7603	36.4021
	24 hour	30.394	23.2293	54.2812	38.5114
	48 hour	29.5556	23.7194	52.4258	39.8665
	Total	30.249	23.3547	52.8224	38.26
H3.1: K36ME3	o hour	20.3398	20.3678	22.7171	24.961
	24 hour	23.3211	21.1065	24.395	26.6532
	48 hour	23.3067	20.2374	22.7256	27.4416
	Total	22.3225	20.5706	23.2792	26.352
H3.1: K36AC	o hour	0.395222	0.163254	0.0756324	0.0511878
	24 hour	0.350298	0.365312	0.165125	0.0529277
	48 hour	0.536462	0.248388	0.148191	0.0775363
	Total	0.427327	0.258985	0.129649	0.0605506
H3.3: K27UN	o hour	25.3854	25.4752	41.784	47.1133
	24 hour	24.2316	20.6624	38.0937	46.116
	48 hour	20.5542	19.3582	37.106	41.9732
	Total	23.3904	21.8319	38.9946	45.0675
H3.3: K27ME1	o hour	38.8516	43.7745	24.509	12.0684
	24 hour	38.9147	45.6227	26.7755	13.4205
	48 hour	39.133	46.057	25.5255	14.6604
	Total	38.9664	45.1514	25.6033	13.3831
H3.3: K27ME2	o hour	21.9587	21.3671	4.14112	2.32498
	24 hour	22.2249	22.0623	4.41794	2.70854
	48 hour	21.2656	23.5501	4.79411	3.16666
	Total	21.8164	22.3265	4.45106	2.73339
H3.3: K27ME3	o hour	7.07005	5.67156	1.66676	0.787692
	24 hour	7.97667	6.40011	2.18338	1.0675
	48 hour	9.51152	6.63106	2.25153	0.960843
	Total	8.18608	6.23424	2.03389	0.93868
H3.3: K27AC	o hour	3.44471	2.49511	2.15681	1.17981
	24 hour	3.7637	3.42864	2.63204	1.25337
	48 hour	5.2216	2.94663	2.37473	1.16397
	Total	4.14334	2.95679	2.38786	1.19905
H3.3: K27M	o hour	3.28955	1.21659	25.7423	36.5258
	24 hour	2.88846	1.82387	25.8974	35.4341
	48 hour	4.31407	1.45695	27.9482	38.075
	Total	3.49736	1.49914	26.5293	36.6783
H3.3: K36UN	o hour	18.8956	17.5968	6.98457	15.2544
	24 hour	17.7577	16.9878	6.06592	13.3428
	48 hour	17.376	16.6692	7.1793	11.5576
	Total	18.0098	17.0846	6.74327	13.3849
H3.3: K36ME1	o hour	9.64008	9.28257	6.08829	6.76382
	24 hour	9.22594	10.2775	5.05862	6.48939
	48 hour	9.12516	12.4407	5.67161	6.32818
	Total	9.33039	10.6669	5.60617	6.52713
H3.3: K36ME2	o hour	51.8148	54.1811	70.9759	63.5402
	24 hour	52.1112	51.8487	71.1498	64.6513
	48 hour	49.92	50.0617	69.1375	65.3871
	Total	51.282	52.0305	70.4211	64.5262
H3.3: K36ME3	o hour	15.2276	17.0708	14.3442	13.7182
	24 hour	15.3858	18.1568	15.646	14.5611
	48 hour	17.4278	18.4092	15.8499	15.6362
	Total	16.0138	17.8789	15.2801	14.6385
H3.3: K36AC	o hour	4.42187	1.86873	1.60701	0.72333
	24 hour	5.5193	2.72928	2.07964	0.955497
	48 hour	6.15108	2.41924	2.16167	1.09084
	Total	5.36408	2.33908	1.94944	0.923222
H3: K122UN	o hour	99.2754	99.9507	99.9146	99.9804
	24 hour	99.6478	99.8165	99.9067	99.9523
	48 hour	99.1338	99.8571	99.8885	99.9193
	Total	99.3524	99.8748	99.9032	99.9507
H3: K122AC	o hour	0.724597	0.0492975	0.085406	0.0195783
	24 hour	0.352156	0.183477	0.0933382	0.047705
	48 hour	0.86617	0.142937	0.111521	0.0806882
	Total	0.647641	0.125237	0.0967551	0.0493238
H3: K9UN	o hour	38.3036	44.0742	37.218	34.7015
	24 hour	31.7036	35.0101	34.0098	25.6893
	48 hour	37.0897	34.3358	36.6703	23.5437
	Total	35.699	37.8067	35.9661	27.9782
H3: K9ME1	o hour	29.5589	29.2017	25.6513	29.1418
	24 hour	29.4251	32.39	30.4895	29.9741
	48 hour	28.7673	30.1107	28.338	29.7213
	Total	29.2505	30.5674	28.1596	29.6124
H3: K9ME2	o hour	28.2205	22.9136	30.6254	31.3967
	24 hour	34.3779	27.5316	28.8064	38.2887
	48 hour	28.7973	29.8395	27.7199	39.1103
	Total	30.4653	26.7616	29.0506	36.2653
H3: K9ME3	o hour	2.19787	2.62101	4.33625	3.73277
	24 hour	2.95652	3.6109	4.70282	4.99829
	48 hour	2.76437	3.88788	5.06391	6.5997
	Total	2.63958	3.37327	4.70099	5.11025
H3: K9AC	o hour	1.71905	1.18948	2.16903	1.02721
	24 hour	1.53675	1.45739	1.99142	1.04958
	48 hour	2.58132	1.82614	2.20781	1.02499
	Total	1.9457	1.49101	2.12275	1.03393
H3: K14UN	o hour	69.8448	83.6424	62.0068	63.2899
	24 hour	68.5639	84.1621	69.529	63.8255
	48 hour	64.1025	76.7199	68.1719	63.9245
	Total	67.5037	81.5081	66.5692	63.6799
H3: K14AC	o hour	30.1552	16.3576	37.9932	36.7101
	24 hour	31.4361	15.8379	30.471	36.1745
	48 hour	35.8975	23.2801	31.8281	36.0755
	Total	32.4963	18.4919	33.4308	36.3201
H3: K18UN	o hour	89.9106	97.0445	93.2149	94.9894
	24 hour	90.8559	96.4401	93.1098	94.8393
	48 hour	88.2223	96.4304	92.4271	95.6813
	Total	89.6629	96.6383	92.9172	95.17
H3: K18ME1	o hour	0.187818	0.384377	0.259256	0.206538
	24 hour	0.320285	0.520976	0.389841	0.242386
	48 hour	0.275467	0.460591	0.368011	0.286817
	Total	0.26119	0.455315	0.339036	0.245247
H3: K18AC	o hour	9.9016	2.5711	6.52588	4.80406
	24 hour	8.8238	3.03897	6.50035	4.91829
	48 hour	11.5022	3.10904	7.20492	4.03183
	Total	10.0759	2.90637	6.74372	4.58473
H3: K23UN	o hour	72.4877	82.6324	71.3674	80.3712
	24 hour	80.211	85.2844	79.4339	81.781
	48 hour	73.1565	79.8933	74.0554	80.4476
	Total	75.2851	82.6034	74.9522	80.8666
H3: K23ME1	o hour	0.148622	0.081944	0.092491	0.0669939
	24 hour	0.152106	0.128228	0.119457	0.0743145
	48 hour	0.260765	0.135855	0.132347	0.075201
	Total	0.187164	0.115342	0.114765	0.0721698
H3: K23AC	o hour	27.3637	17.2857	28.5401	19.5618
	24 hour	19.6368	14.5873	20.4467	18.1447
	48 hour	26.5827	19.9709	25.8122	19.4772
	Total	24.5277	17.2813	24.933	19.0612
H3: Q19UN	o hour	99.3495	99.1314	99.5089	99.1347
	24 hour	99.4014	99.1365	99.3729	99.0765
	48 hour	99.3208	99.2097	99.4678	99.102
	Total	99.3572	99.1592	99.4499	99.1044
H3: Q19ME1	o hour	0.650538	0.868612	0.491085	0.8653
	24 hour	0.598644	0.863493	0.627103	0.92349
	48 hour	0.679248	0.79027	0.532241	0.897989
	Total	0.64281	0.840792	0.550143	0.895593
H3: K56UN	o hour	96.5972	99.1373	99.5064	99.2281
	24 hour	97.4397	98.9004	99.367	99.1057
	48 hour	96.0335	99.2527	99.2043	99.1561
	Total	96.6902	99.0968	99.3592	99.1633
H3: K56ME1	o hour	2.57371	0.798796	0.448582	0.756229
	24 hour	2.12195	0.897396	0.546602	0.863177
	48 hour	2.91009	0.656009	0.715457	0.794125
	Total	2.53525	0.784067	0.570214	0.80451
H3: K56AC	o hour	0.829063	0.0638952	0.0450407	0.0156618
	24 hour	0.438314	0.20224	0.0864438	0.0311589
	48 hour	1.05641	0.0912758	0.0802365	0.0498084
	Total	0.774595	0.119137	0.0705737	0.0322097
H3: Q55UN	o hour	96.7314	98.9347	99.3148	98.9158
	24 hour	97.5953	98.7188	99.1769	98.7746
	48 hour	97.0089	99.0151	99.1355	98.8497
	Total	97.1118	98.8895	99.2091	98.8467
H3: Q55ME1	o hour	3.26861	1.06533	0.685246	1.08417
	24 hour	2.40471	1.28123	0.823072	1.2254
	48 hour	2.99115	0.984891	0.864509	1.15031
	Total	2.88815	1.11049	0.790942	1.15329
H3: K64UN	o hour	99.8328	99.9715	99.9806	99.9796
	24 hour	99.9022	99.9382	99.9778	99.9721
	48 hour	99.8548	99.9522	99.9694	99.9698
	Total	99.8633	99.954	99.9759	99.9738
H3: K64AC	o hour	0.167219	0.028483	0.0194134	0.0204013
	24 hour	0.0977968	0.0618341	0.0221953	0.0278916
	48 hour	0.14517	0.0478163	0.0306319	0.0302395
	Total	0.136729	0.0460445	0.0240802	0.0261775
H3: K79UN	o hour	70.0337	64.5858	60.6647	74.195
	24 hour	68.3801	57.3015	61.3927	68.2783
	48 hour	62.9588	50.4764	62.7125	62.8625
	Total	67.1242	57.4546	61.5899	68.4453
H3: K79ME1	o hour	12.5951	24.5414	24.5888	19.5768
	24 hour	18.5977	29.1758	26.4681	23.8388
	48 hour	19.9163	31.2303	24.7843	26.4702
	Total	17.0364	28.3158	25.2804	23.2953
H3: K79ME2	o hour	15.6094	10.6471	14.4093	6.11654
	24 hour	11.9888	13.0264	11.848	7.68046
	48 hour	15.1561	17.9335	12.1873	10.3512
	Total	14.2514	13.869	12.8149	8.0494
H3: K79ME3	o hour	0.965911	0.130489	0.209688	0.052197
	24 hour	0.390102	0.22092	0.177441	0.074697
	48 hour	1.06457	0.14397	0.187401	0.109703
	Total	0.80686	0.165127	0.19151	0.0788656
H3: K79AC	o hour	0.79591	0.0952864	0.127487	0.059445
	24 hour	0.64333	0.275426	0.113781	0.127693
	48 hour	0.904231	0.215779	0.128504	0.206318
	Total	0.781157	0.195497	0.123257	0.131152
H3: R42UN	o hour	77.2146	98.4681	91.3977	97.7656
	24 hour	91.0382	98.0178	93.5515	95.5698
	48 hour	82.5374	98.7194	90.2554	97.9996
	Total	83.5967	98.4018	91.7348	97.1116
H3: R42ME2	o hour	22.7854	1.53193	8.60234	2.23443
	24 hour	8.9618	1.98217	6.44851	4.43023
	48 hour	17.4626	1.28057	9.74465	2.00041
	Total	16.4033	1.59822	8.26517	2.88836
H3: R49UN	o hour	74.5063	96.9054	90.3272	97.0159
	24 hour	86.6937	95.5868	91.9268	94.8036
	48 hour	80.3405	97.1619	88.7495	97.1644
	Total	80.5135	96.5514	90.3345	96.328
H3: R49ME2	o hour	25.4937	3.09462	9.67284	2.98409
	24 hour	13.3063	4.41323	8.07317	5.19645
	48 hour	19.6595	2.83806	11.2505	2.83556
	Total	19.4865	3.44864	9.66549	3.67203
H3R2UN: K4UN	o hour	91.8983	87.5195	81.2494	87.7288
	24 hour	91.0024	85.9689	84.6482	85.0433
	48 hour	89.1948	80.1295	82.1202	81.767
	Total	90.6985	84.5393	82.6726	84.8464
H3R2UN: K4ME1	o hour	7.64737	11.8819	17.8113	11.7854
	24 hour	8.69617	13.5521	14.8372	14.3964
	48 hour	10.4069	18.9128	17.484	17.6804
	Total	8.9168	14.7823	16.7109	14.6207
H3R2UN: K4ME2	o hour	0.316727	0.514107	0.795923	0.406854
	24 hour	0.23504	0.353923	0.434247	0.452352
	48 hour	0.304092	0.719949	0.315986	0.433991
	Total	0.285287	0.529326	0.515386	0.431066
H3R2UN: K4ME3	o hour	0.102316	0.0733358	0.109647	0.0721439
	24 hour	0.0451781	0.0838144	0.0481944	0.0909764
	48 hour	0.0453731	0.146067	0.0334598	0.0956659
	Total	0.064289	0.101073	0.063767	0.0862621
H3R2UN: K4AC	o hour	0.0352637	0.0111291	0.0337536	0.00679688
	24 hour	0.0211824	0.0411724	0.0321027	0.0169487
	48 hour	0.0488442	0.0917181	0.0463124	0.0229236
	Total	0.0350968	0.0480065	0.0373895	0.0155564
H3R2UN: Q5UN	o hour	99.1228	99.1035	99.3272	99.052
	24 hour	99.2129	99.0046	99.2597	99.1031
	48 hour	99.1575	99.2116	99.2126	99.0966
	Total	99.1644	99.1065	99.2665	99.0839
H3R2UN: Q5ME1	o hour	0.877182	0.896526	0.672849	0.947983
	24 hour	0.787113	0.995437	0.74029	0.896918
	48 hour	0.84253	0.788391	0.787435	0.90337
	Total	0.835608	0.893451	0.733525	0.91609
H4: K5UN	o hour	93.9568	95.5569	94.5096	96.5288
	24 hour	94.2031	95.8456	94.0464	96.6238
	48 hour	92.1163	95.8416	93.4631	97.0318
	Total	93.4254	95.748	94.0064	96.7281
H4: K5AC	o hour	6.04325	4.44313	5.49044	3.47122
	24 hour	5.79694	4.15438	5.95359	3.37617
	48 hour	7.88374	4.1584	6.53687	2.96823
	Total	6.57464	4.25197	5.99363	3.27187
H4: K8UN	o hour	93.6818	96.0283	91.7925	94.3229
	24 hour	92.2061	95.8901	90.2519	93.9122
	48 hour	87.7113	95.1906	88.9263	94.7405
	Total	91.1997	95.703	90.3236	94.3252
H4: K8AC	o hour	6.31824	3.97174	8.20753	5.6771
	24 hour	7.79385	4.10991	9.74808	6.0878
	48 hour	12.2887	4.8094	11.0737	5.25953
	Total	8.80027	4.29702	9.67643	5.67481
H4: K12UN	o hour	97.0058	98.0591	95.5296	97.1771
	24 hour	96.1723	97.7723	94.4338	96.6878
	48 hour	93.565	97.3402	93.7341	97.1042
	Total	95.581	97.7239	94.5658	96.9897
H4: K12AC	o hour	2.99424	1.94094	4.47044	2.82293
	24 hour	3.82772	2.22767	5.56616	3.31216
	48 hour	6.43503	2.65977	6.2659	2.89578
	Total	4.419	2.27613	5.43417	3.01029
H4: K16UN	o hour	73.8637	75.6466	64.4599	57.0108
	24 hour	68.3509	72.9534	61.0212	53.6648
	48 hour	61.9821	71.1629	59.5489	57.7008
	Total	68.0655	73.2543	61.6767	56.1255
H4: K16AC	o hour	26.1363	24.3534	35.5401	42.9892
	24 hour	31.6491	27.0466	38.9788	46.3352
	48 hour	38.0179	28.8371	40.4511	42.2992
	Total	31.9345	26.7457	38.3233	43.8745
H4: K20UN	o hour	9.47342	6.23964	6.66651	4.62772
	24 hour	6.86119	2.91868	2.61082	2.01231
	48 hour	8.99078	2.83377	5.15868	1.05534
	Total	8.4418	3.99736	4.812	2.56512
H4: K20ME1	o hour	4.22582	5.29734	2.63894	4.23215
	24 hour	2.30712	2.43689	4.08189	3.83161
	48 hour	2.51654	1.674	3.47428	1.86992
	Total	3.01649	3.13608	3.39837	3.31123
H4: K20ME2	o hour	82.2914	85.3601	88.2628	88.4997
	24 hour	87.136	91.2028	90.5774	91.3679
	48 hour	83.7388	92.1756	88.6945	93.8798
	Total	84.3888	89.5795	89.1782	91.2491
H4: K20ME3	o hour	3.31087	2.91654	2.36935	2.58678
	24 hour	3.08599	3.27678	2.65872	2.72795
	48 hour	3.79825	3.22949	2.5515	3.15839
	Total	3.39837	3.14094	2.52653	2.82437
H4: K20AC	o hour	0.698442	0.186424	0.0624259	0.0536747
	24 hour	0.609711	0.164823	0.0712153	0.0602174
	48 hour	0.955586	0.0871713	0.121004	0.0365912
	Total	0.75458	0.146139	0.0848817	0.0501611
